# Supplementary material for: Presepsin cut-off value for diagnosis of sepsis in patients with renal dysfunction
Source: PLoS One. 2022 Sep 14;17(9):e0273930. doi: 10.1371/journal.pone.0273930 (PMC9473387; doi:10.1371/journal.pone.0273930)
Supplement: S1 File — (XLSX) [file pone.0273930.s001.xlsx]

## Sheet: N834
AGE_PRE	SEX_PRE	PRE	LOGPRE	CRP	EGFR	WBC	NEUT	STAB	ICU	CREA	SOFA_K	TBil	SOFA_L	PLT	SOFA_P	SOFA_H	GCS	SOFA_C	RR	O2	PFR	SOFA_A	SOFA_T	QSOFAN	INFECTION	SEPSIS_3	SEPSIS_C	SEPSIS_1	DEATH	READMISSION	CKD	CKD4OVER	VASOPRESSOR	TEMMAX	TEMMIN	PR	SBP	DBP	MAP	PAO2	PACO2	SPO2	CANCER	INFECTYPE	B_CULTURE	GRM
20	F	209	2.32015	4.35	174.9	8.9	77.7	.	0	0.38	0	0.5	0	186	0	0	15	0	.	0	.	.	0	0	0	0	0	0	0	0	1	0	0	38.6	37	111	129	70	89.6667	.	.	98	0	．	.	.
41	F	123	2.08991	3.43	155.7	10.3	92.2	.	0	0.35	0	0.3	0	219	0	0	15	0	20	0	.	.	0	0	0	0	0	0	0	0	1	0	0	40	37	101	105	57	73	.	.	100	0	．	.	.
88	M	317	2.50106	8.09	138.6	4.8	80.7	.	0	0.42	0	0.5	0	150	0	1	．	.	.	1	.	.	1	1	1	1	0	0	1	0	1	0	0	36.6	.	54	88	40	56	.	.	99	0	PNEU	.	.
69	F	209	2.32015	4.09	138.4	7.8	66.9	.	0	0.34	0	.	.	241	0	0	15	0	.	0	.	.	0	0	0	0	0	0	0	0	1	0	0	35.6	.	84	146	83	104	.	.	.	0	．	.	.
25	F	158	2.19866	7.39	136.3	8.8	76	10	0	0.45	0	0.3	0	397	0	0	15	0	.	0	.	.	0	0	0	0	0	0	0	0	1	0	0	37.3	36.8	93	131	88	102.333	.	.	98	0	．	0	.
68	F	228	2.35793	3.2	134.7	2.1	67.5	13	0	0.35	0	0.5	0	101	1	0	15	0	.	0	.	.	1	.	0	0	0	0	0	1	1	0	0	39.1	36.4	80	96	66	76	.	.	99	0	．	0	.
19	F	50	1.69897	0.08	134.4	8.8	65.9	.	0	0.49	0	0.5	0	362	0	0	15	0	.	0	.	.	0	0	1	0	0	0	0	0	1	0	0	36.7	.	72	104	55	71.3333	.	.	.	0	FUME	.	.
47	M	157	2.1959	2.53	134.2	9.8	76	.	0	0.51	0	0.4	0	669	0	0	15	0	.	0	375	1	1	0	1	0	0	0	0	0	1	0	0	36.5	36.2	67	119	78	91.6667	75	36.2	96.6	0	PNEU	.	.
72	F	95	1.97772	0.31	128.5	9.4	81.9	.	0	0.36	0	0.8	0	200	0	0	10	2	19	0	.	.	2	0	1	0	0	0	0	0	1	0	0	38.4	37.1	71	134	74	94	.	.	98	0	PNEU	0	.
69	M	328	2.51587	7.05	128.5	8.4	93	0	0	0.48	0	0.6	0	44	3	0	15	0	.	1	367.5	1	4	.	1	.	0	0	1	0	1	0	0	36.3	.	76	98	64	75.3333	102.9	32.8	94	0	PNEU	1	1
29	F	114	2.0569	0.16	127.6	8.6	81	1	0	0.46	0	0.6	0	308	0	0	15	0	13	0	.	.	0	0	0	0	0	0	0	0	1	0	0	37.3	.	103	107	78	87.6667	.	.	99	0	．	0	.
79	M	263	2.41996	8.35	126.4	7.1	57.8	.	0	0.47	0	0.7	0	198	0	0	15	0	.	0	.	.	0	0	1	0	0	0	0	1	1	0	0	36.8	36.4	96	120	81	94	.	.	.	0	FUME	0	.
35	F	133	2.12385	6.34	123.8	8.7	84.6	.	0	0.45	0	0.9	0	168	0	0	15	0	.	0	.	.	0	0	1	0	0	0	0	1	1	0	0	37.9	.	107	140	88	105.333	.	.	99	0	OTHE	.	.
71	M	267	2.42651	9.24	121.8	22.3	86.1	.	0	0.5	0	0.7	0	347	0	0	15	0	.	0	.	.	0	0	1	0	0	1	0	1	1	0	0	38.5	37.6	115	105	70	81.6667	.	.	96	1	PNEU	1	2
22	F	172	2.23553	4.45	120.7	8.2	88.8	.	0	0.52	0	0.7	0	140	1	0	15	0	16	0	.	.	1	0	1	0	0	1	0	0	1	0	0	38.8	38.1	95	128	79	95.3333	.	.	99	0	OTHE	.	.
62	F	198	2.29667	1.64	119.5	9.3	73.4	.	0	0.4	0	0.4	0	707	0	0	15	0	.	0	.	.	0	0	0	0	0	0	0	1	1	0	0	36.6	36.4	94	142	92	108.667	.	.	97	0	．	.	.
35	M	303	2.48144	4.97	118	4.5	79.2	.	0	0.62	0	.	.	128	1	0	15	0	.	0	.	.	1	0	1	0	0	0	0	1	1	0	0	38.9	36.7	74	134	82	99.3333	.	.	.	0	IE	1	1
35	F	151	2.17898	2.09	118	8.3	61.4	.	0	0.47	0	0.3	0	197	0	0	15	0	.	0	.	.	0	0	0	0	0	0	0	0	1	0	0	36.4	.	70	130	60	83.3333	.	.	97	0	．	.	.
54	F	325	2.51188	13.96	117.9	10.3	77.8	.	0	0.42	0	0.3	0	630	0	0	15	0	.	0	.	.	0	0	0	0	0	0	0	1	1	0	0	37.5	.	75	138	75	96	.	.	97	1	．	.	.
88	F	257	2.40993	0.44	117.7	6.1	71.9	.	0	0.37	0	0.5	0	152	0	0	15	0	20	0	360	1	1	0	0	0	0	0	0	0	1	0	0	36.6	.	74	135	81	99	72	43	95.9	0	．	0	.
51	F	97	1.98677	0.18	116.8	10	79.7	.	0	0.43	0	0.6	0	541	0	0	．	.	.	0	.	.	0	.	1	.	0	0	0	0	1	0	0	37	36.5	106	120	65	83.3333	.	.	99	0	UTI	.	.
32	F	209	2.32015	15.49	115.7	7.9	70.7	.	0	0.49	0	0.4	0	349	0	0	15	0	12	0	.	.	0	0	1	0	0	0	0	0	1	0	0	36.4	.	102	122	82	95.3333	.	.	100	0	PNEU	0	.
30	F	126	2.10037	1.15	115.3	8.7	85.7	.	0	0.5	0	0.4	0	177	0	0	15	0	.	0	.	.	0	0	1	0	0	0	0	0	1	0	0	37.9	.	95	119	72	87.6667	.	.	97	0	PNEU	0	.
20	F	126	2.10037	2.37	114.4	4.4	61	6	0	0.56	0	0.5	0	168	0	0	15	0	.	0	.	.	0	0	1	0	0	0	0	0	1	0	0	36.5	.	75	108	68	81.3333	.	.	.	0	UTI	.	.
33	M	170	2.23045	0.54	113.9	15.9	139.5	.	0	0.65	0	0.5	0	188	0	0	15	0	20	0	.	.	0	0	1	0	0	0	0	0	1	0	0	36.9	.	64	144	106	118.667	.	.	100	0	PNEU	.	.
81	F	409	2.61172	2.03	113.8	9.1	67.6	.	0	0.39	0	0.6	0	128	1	0	．	.	.	0	.	.	1	.	1	.	0	0	0	1	1	0	0	38	36.7	76	124	54	77.3333	.	.	95	0	UTI	0	.
68	F	176	2.24551	2.06	113.3	4.8	57.2	.	0	0.41	0	.	.	327	0	0	15	0	.	0	.	.	0	0	0	0	0	0	0	0	1	0	0	36.6	.	82	122	69	86.6667	.	.	99	0	．	.	.
76	F	201	2.3032	7.51	112.7	19.9	84	.	0	0.4	0	0.6	0	.	.	0	15	0	.	0	.	.	0	0	1	0	0	1	0	1	1	0	0	38.2	37.4	105	128	48	74.6667	.	.	97	1	PNEU	0	.
26	F	117	2.06819	13.77	112.7	9	68	.	0	0.53	0	0.4	0	434	0	0	15	0	.	0	.	.	0	0	1	0	0	0	0	0	1	0	0	37.6	36.5	101	101	64	76.3333	.	.	96	0	PNEU	.	.
28	F	304	2.48287	0.25	112.7	9.9	84.9	.	0	0.52	0	0.4	0	122	1	0	15	0	.	0	.	.	1	0	0	0	0	0	0	0	1	0	0	36.7	36	72	109	74	85.6667	.	.	100	0	．	.	.
62	M	157	2.1959	3.12	111.9	12.7	59.5	.	0	0.56	0	1.2	1	181	0	0	15	0	16	0	.	.	1	0	1	0	0	0	0	0	1	0	0	37.7	.	86	153	83	106.333	.	.	95	0	FUME	0	.
47	F	307	2.48714	0.91	111	6.8	68.1	.	0	0.46	0	0.3	0	234	0	0	15	0	22	1	369.583	1	1	0	0	0	0	0	0	1	1	0	0	37.1	.	88	128	77	94	88.7	41.8	98.5	0	．	.	.
62	F	126	2.10037	0.49	110.4	6.8	74	.	0	0.43	0	0.3	0	244	0	1	．	.	.	0	.	.	1	.	1	.	0	0	0	0	1	0	0	37.2	36.7	66	90	56	67.3333	.	.	96	0	PNEU	.	.
30	M	172	2.23553	0.05	109.7	11.6	76.7	.	0	0.69	0	0.9	0	300	0	0	15	0	35	0	.	.	0	0	0	0	0	0	0	0	1	0	0	36.7	.	61	104	59	74	.	.	99	0	．	.	.
59	F	154	2.18752	21.28	109.2	15.4	82.3	.	0	0.44	0	2.1	2	228	0	0	15	0	.	0	.	.	2	0	1	0	0	1	0	0	1	0	0	37	38.8	90	115	65	81.6667	.	.	94	0	PNEU	0	.
66	F	87	1.93952	0.05	108.4	8.9	73.6	.	0	0.43	0	0.3	0	230	0	1	15	0	.	0	.	.	1	.	0	0	0	0	0	0	1	0	0	36.8	36.2	52	96	55	68.6667	.	.	99	0	．	.	.
81	M	154	2.18752	2.21	107.9	12.8	90.1	.	0	0.54	0	0.8	0	239	0	0	15	0	.	0	372	1	1	0	1	0	0	0	0	1	1	0	0	36.9	36.6	87	146	71	96	74.4	34.4	97	0	PNEU	.	.
46	M	203	2.3075	0.13	107.2	14	84.3	.	0	0.63	0	0.6	0	210	0	0	15	0	22	0	364.5	1	1	0	0	0	0	0	0	0	1	0	0	36.3	.	66	149	78	101.667	72.9	41.1	98	0	．	.	.
46	F	169	2.22789	1.06	106.6	2.5	43.3	.	0	0.48	0	0.2	0	103	1	0	15	0	.	0	.	.	1	0	1	0	0	0	0	1	1	0	0	39	.	65	111	70	83.6667	.	.	97	1	FN	0	.
40	F	333	2.52244	11.64	106.2	19.3	85.8	.	0	0.5	0	0.6	0	38.1	3	0	15	0	.	0	.	.	3	0	1	0	0	0	0	0	1	0	0	38.4	36.4	83	131	63	85.6667	.	.	98	1	UTI	0	.
65	M	174	2.24055	2.8	106.2	8.4	75	.	0	0.58	0	0.6	0	216	0	0	15	0	.	1	141.25	3	3	0	1	0	0	0	0	0	1	0	0	37.7	36.7	115	137	88	104.333	45.2	43.7	85	0	PNEU	.	.
20	F	177	2.24797	8.1	106.1	11	65	8	0	0.6	0	0.4	0	251	0	0	15	0	.	0	.	.	0	0	1	0	0	0	0	0	1	0	0	38.5	.	70	126	76	92.6667	.	.	99	0	OTHE	0	.
88	F	236	2.37291	3.09	105.2	4.4	63.7	.	0	0.41	0	0.4	0	269	0	0	15	0	.	0	282.5	2	2	0	1	0	0	0	0	0	1	0	0	36.8	36.4	66	123	65	84.3333	56.5	36.7	.	0	CELL	1	1
68	F	210	2.32222	4.21	104.9	9.6	86	2	0	0.44	0	0.2	0	353	0	0	15	0	.	0	.	.	0	0	0	0	0	0	0	0	1	0	0	36.8	36.4	82	121	91	101	.	.	.	0	．	0	.
60	M	185	2.26717	1.66	104.8	3.1	71.2	.	0	0.6	0	0.6	0	306	0	0	15	0	.	0	.	.	0	0	1	0	0	1	0	1	1	0	0	38.2	37.2	97	119	76	90.3333	.	.	97	1	PNEU	0	.
49	F	148	2.17026	0.53	104.7	2.5	53.5	.	0	0.48	0	0.4	0	321	0	0	15	0	.	0	.	.	0	0	1	0	0	0	0	0	1	0	0	37.1	36.6	80	130	68	88.6667	.	.	99	0	IE	.	.
39	F	148	2.17026	3.93	104.6	13.4	88	.	0	0.51	0	0.5	0	246	0	0	15	0	20	0	.	.	0	0	1	0	0	1	0	1	1	0	0	39.5	.	138	110	74	86	.	.	98	0	UTI	.	.
99	F	153	2.18469	0.19	104.5	9	79.9	.	0	0.4	0	0.6	0	329	0	0	10	2	.	0	.	.	2	.	0	0	0	0	0	0	1	0	0	37.7	36.6	82	109	56	73.6667	.	.	95	0	．	1	1
59	F	223	2.3483	6.68	104	2.8	37	28	0	0.46	0	0.3	0	155	0	1	15	0	.	0	.	.	1	.	1	.	0	0	0	1	1	0	0	37.9	36.8	75	90	58	68.6667	.	.	98	0	FN	0	.
80	M	169	2.22789	1.99	104	4.5	68.2	.	1	0.56	0	0.9	0	153	0	0	6	3	14	1	271.667	2	5	0	0	0	0	0	1	1	1	0	0	36.4	36.5	73	101	69	79.6667	163	40.8	97.5	0	．	.	.
30	F	128	2.10721	0.16	103.9	3.7	75.6	.	0	0.55	0	0.7	0	162	0	0	15	0	.	0	.	.	0	0	0	0	0	0	0	0	1	0	0	37	.	72	127	72	90.3333	.	.	100	0	．	.	.
43	M	191	2.28103	15.73	103.9	5	83.8	.	0	0.66	0	0.7	0	180	0	0	15	0	.	0	.	.	0	0	1	0	0	0	0	0	1	0	0	39.1	36.7	104	128	78	94.6667	.	.	98	0	PNEU	.	.
77	F	166	2.22011	0.42	103.8	10.6	85.6	.	0	0.43	0	0.2	0	226	0	0	15	0	30	1	.	.	0	0	1	0	0	1	0	0	1	0	0	37.9	37	121	130	70	90	.	.	92	0	PNEU	.	.
79	F	170	2.23045	0.36	103	13.9	88.8	.	0	0.43	0	1.1	0	188	0	0	．	.	.	1	316.875	1	1	.	0	0	0	0	0	1	1	0	0	39	36.8	97	157	84	108.333	101.4	40.2	97	0	．	1	1
68	F	307	2.48714	0.58	102.3	6.5	65.5	.	0	0.45	0	0.7	0	190	0	0	15	0	.	0	.	.	0	0	1	0	0	0	0	0	1	0	0	36.6	.	60	150	80	103.333	.	.	.	0	OTHE	0	.
37	F	73	1.86332	0.05	101.9	5	53.4	.	0	0.53	0	0.6	0	278	0	0	15	0	.	0	.	.	0	.	0	0	0	0	0	0	1	0	0	36.5	.	72	95	62	73	.	.	.	0	．	.	.
82	F	146	2.16435	9.99	101.9	9.4	90.1	.	0	0.43	0	0.6	0	164	0	0	15	0	.	0	.	.	0	0	0	0	0	0	0	0	1	0	0	37.5	37.1	75	172	83	112.667	.	.	96	0	．	0	.
90	F	219	2.34044	0.07	101.8	10.1	54.3	.	1	0.42	0	0.8	0	205	0	0	．	.	24	1	106.9	3	3	1	0	0	0	0	0	0	1	0	0	35.9	.	110	198	144	162	106.9	56	90	0	．	.	.
40	F	285	2.45484	5.83	101.7	2.1	49.1	.	0	0.52	0	0.5	0	309	0	0	15	0	.	0	.	.	0	.	1	.	0	0	0	0	1	0	0	37	36.4	77	95	63	73.6667	.	.	98	0	VIRU	.	.
67	M	270	2.43136	18.74	101.5	17.9	89.8	.	0	0.6	0	0.6	0	430	0	0	15	0	.	0	.	.	0	0	1	0	0	0	1	1	1	0	0	38.9	38.2	98	129	71	90.3333	.	.	95	1	PNEU	.	.
41	F	175	2.24304	7.23	101	8.7	61.1	.	0	0.52	0	0.6	0	251	0	0	15	0	.	0	.	.	0	0	1	0	0	1	0	1	1	0	0	38.3	37.2	93	124	75	91.3333	.	.	99	0	KIZU	0	.
71	F	319	2.50379	18.31	101	10.2	79	.	0	0.45	0	0.8	0	424	0	1	15	0	.	0	.	.	1	.	0	0	0	0	0	1	1	0	0	36.4	36	72	94	50	64.6667	.	.	97	1	．	.	.
73	M	301	2.47857	2.14	100.9	12.6	88.3	.	0	0.59	0	0.8	0	124	1	0	15	0	20	0	354.5	1	2	0	0	0	0	0	0	0	1	0	0	37.2	35.5	56	166	93	117.333	70.9	32.2	98	0	．	0	.
74	F	298	2.47422	20.23	99.9	15.3	85	1	0	0.45	0	0.3	0	600	0	0	15	0	.	0	.	.	0	0	1	0	0	1	0	0	1	0	0	37.2	.	118	135	51	79	.	.	.	0	PNEU	0	.
89	F	330	2.51851	10.47	99.5	18.5	71.4	.	0	0.43	0	1.3	1	333	0	0	．	.	.	0	.	.	1	.	1	.	0	1	0	0	1	0	0	38.3	.	88	138	56	83.3333	.	.	95	0	ARTH	0	.
59	F	326	2.51322	9.01	99.3	11.4	80.8	.	0	0.48	0	0.7	0	182	0	0	15	0	.	0	.	.	0	0	1	0	0	1	0	1	1	0	0	38	36.8	105	121	71	87.6667	.	.	97	0	UTI	0	.
51	F	165	2.21748	0.43	99	14.1	75.1	.	0	0.5	0	.	.	226	0	0	．	.	.	0	.	.	0	.	0	0	0	0	0	0	1	0	0	38.6	37.8	109	164	98	120	.	.	92	0	．	1	1
41	F	164	2.21484	3.68	98.9	6.4	77	3	0	0.53	0	0.5	0	233	0	0	15	0	.	0	.	.	0	.	1	.	0	0	0	0	1	0	0	38.2	37.7	86	96	60	72	.	.	98	0	IE	1	1
65	F	175	2.24304	21.09	98.8	16.6	92.6	.	0	0.47	0	0.5	0	120	1	1	15	0	.	0	.	.	2	.	1	.	0	0	0	0	1	0	0	36.9	36	74	93	52	65.6667	.	.	98	0	CHOU	.	.
48	F	139	2.14301	0.92	98.6	4.9	62.8	.	0	0.51	0	0.6	0	160	0	0	15	0	12	0	.	.	0	0	1	0	0	0	0	0	1	0	0	38.2	.	87	114	62	79.3333	.	.	99	0	FN	0	.
79	M	313	2.49554	13.87	98.6	14.4	92.4	.	0	0.59	0	0.5	0	127	1	0	15	0	.	0	.	.	1	0	1	0	0	1	0	0	1	0	0	39.1	36.7	110	174	103	126.667	.	.	98	1	PNEU	1	1
78	F	151	2.17898	0.46	98.4	5.5	46.8	.	1	0.45	0	0.7	0	243	0	0	15	0	16	0	457	0	0	0	1	0	0	0	1	0	1	0	0	37.6	.	94	147	81	103	91.4	33.5	98	1	CHOU	0	.
55	M	348	2.54158	0.85	98.4	4.3	52	2	0	0.65	0	1.1	0	88	2	0	15	0	.	0	.	.	2	0	1	0	0	0	0	0	1	0	0	36.8	.	92	112	65	80.6667	.	.	.	0	VIRU	.	.
53	F	240	2.38021	11.17	97.9	7.7	79.6	.	1	0.5	0	0.2	0	114	1	0	．	.	.	1	109.8	3	4	1	1	1	0	0	0	0	1	0	0	37.6	37.1	98	92	72	78.6667	109.8	97.9	96	0	PNEU	0	.
80	F	185	2.26717	0.13	97.6	2.2	49.5	.	0	0.45	0	3	2	66	2	0	．	.	.	0	.	.	4	.	0	0	0	0	0	0	1	0	0	36.6	.	74	138	85	102.667	.	.	96	0	．	.	.
82	M	320	2.50515	9.14	97.5	4.6	69.7	.	0	0.59	0	1.1	0	158	0	0	．	.	.	0	.	.	0	.	0	0	0	0	0	0	1	0	0	37.5	37.2	76	124	53	76.6667	.	.	95	0	．	.	.
89	F	354	2.549	3.5	97.1	10.4	88.1	.	0	0.44	0	0.4	0	185	0	0	．	.	24	1	97	4	4	1	1	1	0	1	1	0	1	0	0	39.4	36.9	86	151	90	110.333	97	31.5	97	0	PNEU	0	.
84	M	229	2.35984	4.51	96.9	3.7	65.1	.	0	0.59	0	0.5	0	256	0	1	．	.	15	0	.	.	1	1	1	1	0	0	0	0	1	0	0	37.4	36.5	78	91	38	55.6667	.	.	95	0	FN	0	.
66	M	170	2.23045	0.88	96.6	11.9	89.6	.	0	0.63	0	0.4	0	242	0	0	15	0	.	0	.	.	0	0	1	0	0	1	0	1	1	0	0	38	37.9	103	136	101	112.667	.	.	95	1	PNEU	.	.
45	M	150	2.17609	2.13	96.1	7.1	62.5	.	0	0.7	0	0.5	0	420	0	0	15	0	.	0	.	.	0	0	0	0	0	0	0	1	1	0	0	36.5	.	85	108	72	84	.	.	98	0	．	.	.
41	M	235	2.37107	16.22	95.7	1.5	57.2	.	0	0.72	0	0.5	0	245	0	0	15	0	.	0	.	.	0	0	0	0	0	0	0	1	1	0	0	38.3	36.4	89	114	78	90	.	.	97	1	．	.	.
70	F	301	2.47857	10.61	94.5	12.6	85.1	.	1	0.48	0	0.2	0	280	0	0	13	1	20	0	759	0	1	0	0	0	0	0	0	1	1	0	0	37.6	37.4	91	118	63	81.3333	151.8	35	94	0	．	0	.
76	F	342	2.53403	1.55	94.5	14.9	89.3	.	0	0.47	0	1	0	154	0	0	15	0	22	0	.	.	0	0	0	0	0	0	0	1	1	0	0	37.8	.	93	171	89	116.333	.	.	100	0	．	.	.
43	M	117	2.06819	4.76	94.4	1.1	20	3	0	0.72	0	0.3	0	48	3	0	15	0	.	0	.	.	3	.	1	.	0	0	0	1	1	0	0	36.8	.	119	94	68	76.6667	.	.	100	0	FN	0	.
68	M	392	2.59329	15.85	94.2	24.5	74.2	.	0	0.64	0	0.6	0	261	0	0	15	0	.	1	.	.	0	0	1	0	0	0	1	0	1	0	0	36.9	36.2	80	118	68	84.6667	.	.	97	1	．	0	.
72	M	194	2.2878	6.58	94.2	16.5	89.3	.	0	0.63	0	0.9	0	340	0	0	15	0	.	0	.	.	0	0	1	0	0	0	0	1	1	0	0	38.8	36.9	81	157	87	110.333	.	.	95	0	BILE	0	.
65	M	112	2.04922	0.06	93.8	8	76.2	.	0	0.65	0	0.5	0	126	1	0	15	0	.	0	324	1	2	0	1	0	0	0	0	0	1	0	0	36.5	.	78	140	61	87.3333	64.8	37.4	93	0	CHOU	.	.
78	F	351	2.54531	9.58	93.8	16.2	86	.	0	0.47	0	0.4	0	518	0	0	15	0	.	0	.	.	0	0	1	0	0	1	0	1	1	0	0	38.2	37.2	105	125	64	84.3333	.	.	95	0	PNEU	0	.
29	F	182	2.26007	2.06	93.7	6.8	46	2.5	0	0.61	0	0.6	0	194	0	0	15	0	.	0	.	.	0	.	1	.	0	0	0	0	1	0	0	37.7	.	97	100	59	72.6667	.	.	.	0	VIRU	.	.
85	F	178	2.25042	4.77	93.7	8.3	61.6	.	0	0.46	0	0.3	0	261	0	0	15	0	20	0	355.5	1	1	0	1	0	0	1	0	0	1	0	0	38.9	38.3	116	142	74	96.6667	71.1	33.1	95.9	1	VIRU	0	.
47	M	257	2.40993	2.7	93.5	15.1	92.3	.	0	0.71	0	0.6	0	232	0	0	15	0	20	0	.	.	0	0	0	0	0	0	0	0	1	0	0	36.9	.	98	130	93	105.333	.	.	99	0	．	.	.
73	F	203	2.3075	2.3	93.4	4.6	84.7	.	1	0.48	0	0.4	0	181	0	0	．	.	8	0	455	0	0	0	1	0	0	0	0	0	1	0	0	35.5	34.7	68	116	54	74.6667	91	51.9	99	0	PNEU	0	.
50	F	361	2.55751	13.74	93.4	7.1	75	.	0	0.53	0	0.3	0	248	0	0	15	0	.	0	.	.	0	0	1	0	0	0	0	0	1	0	0	37.2	36.5	71	117	86	96.3333	.	.	99	0	CELL	.	.
59	M	140	2.14613	3.83	93.3	9.9	79.9	.	0	0.67	0	0.5	0	200	0	0	15	0	.	0	.	.	0	0	0	0	0	0	0	1	1	0	0	37.6	37.2	109	123	83	96.3333	.	.	95	1	．	.	.
41	F	148	2.17026	0.09	93.1	8.4	87.9	.	0	0.56	0	0.4	0	434	0	1	15	0	.	0	.	.	1	.	1	.	0	0	0	0	1	0	0	39.5	36.5	84	79	49	59	.	.	100	1	BILE	1	0
32	M	308	2.48855	17.5	92.9	5.5	94.2	.	0	0.79	0	0.6	0	142	1	0	15	0	.	0	.	.	1	0	1	0	0	0	0	1	1	0	0	38	36.6	80	120	60	80	.	.	99	0	CELL	1	0
76	M	384	2.58433	12.12	92.8	2.9	75.4	.	0	0.63	0	0.8	0	60	2	0	．	.	.	1	.	.	2	.	1	.	0	1	1	0	1	0	0	38.4	36.6	104	139	65	89.6667	.	.	94	1	PNEU	0	.
75	F	282	2.45025	7.91	92.7	2.3	63	1	0	0.48	0	0.7	0	11	4	1	15	0	.	0	.	.	5	.	0	0	0	0	0	1	1	0	0	37.2	39.4	79	90	53	65.3333	.	.	98	0	．	0	.
21	F	191	2.28103	2.11	92.7	11.8	86.2	.	0	0.67	0	0.3	0	190	0	0	15	0	12	0	.	.	0	0	1	0	0	0	0	0	1	0	0	37.2	.	100	125	81	95.6667	.	.	98	0	CHOU	.	.
75	F	181	2.25768	2.37	92.7	9	78.9	.	0	0.48	0	0.2	0	170	0	0	15	0	.	0	.	.	0	0	1	0	0	1	0	0	1	0	0	38.1	.	104	146	78	100.667	.	.	98	0	VIRU	.	.
45	F	161	2.20683	2.69	92.5	17.1	78.6	.	1	0.55	0	0.8	0	238	0	0	11	2	24	0	477.5	0	2	.	0	0	0	0	0	0	1	0	0	38.3	37.1	140	174	111	132	95.5	25	95	0	．	.	.
42	M	341	2.53275	0.67	92.3	4	75.6	.	0	0.74	0	10.7	3	38	3	0	15	0	.	0	.	.	6	0	1	0	1	1	0	1	1	0	0	39.2	36.7	88	109	64	79	.	.	98	0	CHOU	0	.
56	F	290	2.4624	1.63	92.3	2.3	64	10.5	0	0.52	0	0.5	0	161	0	1	15	0	.	1	.	.	1	.	1	.	0	1	0	0	1	0	0	39	35.7	89	87	55	65.6667	.	.	94	0	PNEU	0	.
88	M	338	2.52892	5.69	92.2	10.7	85.5	.	0	0.61	0	.	.	228	0	0	9	3	25	0	387	1	4	1	1	1	0	1	0	0	1	0	0	38.2	36.6	135	144	73	96.6667	77.4	37	97.9	0	UTI	0	.
20	M	269	2.42975	19.46	92.1	1.5	48	12	0	0.9	0	0.3	0	35	3	1	15	0	.	0	.	.	4	.	1	.	0	0	0	0	1	0	0	39.4	36.9	92	98	45	62.6667	.	.	98	0	CHOU	0	.
77	F	271	2.43297	15.81	92	15.2	87.3	.	0	0.48	0	0.9	0	174	0	0	15	0	.	0	.	.	0	0	1	0	0	1	0	0	1	0	0	38.5	36.2	87	148	77	100.667	.	.	.	0	CHOU	.	.
25	M	215	2.33244	15.59	92	11.7	75.8	.	0	0.85	0	0.9	0	265	0	0	15	0	25	0	.	.	0	0	1	0	0	0	0	0	1	0	0	39	38.8	90	124	69	87.3333	.	.	97	0	OTHE	0	.
66	M	215	2.33244	4.88	91.8	7.4	66.5	.	0	0.66	0	0.7	0	461	0	0	15	0	.	0	.	.	0	0	1	0	0	0	0	0	1	0	0	36.7	.	102	152	93	112.667	.	.	96	0	PNEU	.	.
23	F	172	2.23553	0.47	91.8	1.2	65	4	0	0.66	0	0.7	0	90	2	0	15	0	.	0	.	.	2	.	1	.	0	0	0	0	1	0	0	39.4	.	73	99	66	77	.	.	99	0	OTHE	.	.
32	M	154	2.18752	0.05	91.6	15	62	.	1	0.8	0	0.4	0	211	0	0	．	.	.	1	72	4	4	.	0	0	0	0	0	0	1	0	0	32.7	.	79	116	82	93.3333	72	79.5	100	0	．	0	.
67	M	303	2.48144	6.79	91.4	5.3	79.6	.	0	0.66	0	3.4	2	60	2	0	．	.	43	0	470.5	0	4	1	0	0	0	0	0	1	1	0	0	37.2	.	82	150	101	117.333	94.1	24.2	97	0	．	.	.
67	M	210	2.32222	3.18	91.4	11.2	72.7	.	0	0.66	0	0.6	0	266	0	0	15	0	.	0	.	.	0	0	1	0	0	0	0	1	1	0	0	36.6	.	74	106	72	83.3333	67.2	38.4	94.8	0	PNEU	0	.
34	M	393	2.59439	3.45	91.3	2	63	7	0	0.79	0	2	2	13	4	1	15	0	.	0	.	.	7	.	1	.	0	1	1	0	1	0	0	38.5	37.7	122	94	39	57.3333	.	.	99	0	FN	0	.
74	F	126	2.10037	1.93	91	7.4	73	5	0	0.49	0	0.7	0	239	0	0	15	0	12	0	.	.	0	0	0	0	0	0	0	0	1	0	0	37.3	.	90	164	73	103.333	.	.	98	0	．	.	.
47	M	105	2.02119	0.32	90.7	11.3	79.1	.	1	0.73	0	0.5	0	161	0	0	13	1	.	0	.	.	1	.	0	0	0	0	0	0	1	0	0	37.5	36.3	60	149	92	111	.	.	98	0	．	.	.
69	M	374	2.57287	24.19	90.7	9	77.4	.	0	0.66	0	0.4	0	230	0	0	15	0	.	1	.	.	0	0	1	0	0	1	0	1	1	0	0	39.4	36.3	103	130	80	96.6667	.	.	97	0	PNEU	.	.
81	F	199	2.29885	12.15	90.7	9	75.1	.	0	0.48	0	0.5	0	292	0	0	15	0	30	0	.	.	0	0	0	0	0	0	0	0	1	0	0	38.5	38	96	116	69	84.6667	.	.	.	0	．	.	.
65	F	94	1.97313	0.06	90.4	14.5	78.9	.	0	0.51	0	0.8	0	208	0	0	15	0	.	0	.	.	0	0	0	0	0	0	0	0	1	0	0	36.6	36.2	74	152	83	106	.	.	.	0	．	.	.
70	F	243	2.38561	11.39	90.4	1.5	0	1	0	0.5	0	0.5	0	58	2	1	．	.	.	0	.	.	3	.	0	0	0	0	1	0	1	0	0	36.7	35.8	76	85	49	61	.	.	99	0	．	.	.
29	F	112	2.04922	0.05	90.4	11.4	90	.	0	0.63	0	0.4	0	182	0	1	15	0	.	0	.	.	1	.	0	0	0	0	0	0	1	0	0	36.9	36.5	70	99	51	67	.	.	99	0	CHOU	.	.
82	F	86	1.9345	0.09	90.3	6.3	69.8	.	0	0.48	0	0.5	0	190	0	0	15	0	.	0	.	.	0	0	0	0	0	0	0	0	1	0	0	37.3	.	69	107	56	73	.	.	97	0	．	.	.
21	M	342	2.53403	11.64	89.8	13.2	79	0	0	0.91	0	2	2	184	0	0	15	0	.	0	.	.	2	0	0	0	0	0	0	0	2	0	0	38.1	.	109	111	70	83.6667	.	.	.	0	．	.	.
36	F	133	2.12385	0.06	89.6	27.8	84.7	.	0	0.6	0	0.7	0	255	0	0	15	0	.	0	.	.	0	0	1	0	0	0	0	0	2	0	0	37.5	37	60	111	72	85	.	.	97	0	CHOU	.	.
79	F	80	1.90309	0.14	89.3	5.2	46.3	.	0	0.49	0	0.7	0	213	0	0	15	0	.	0	.	.	0	0	0	0	0	0	0	0	2	0	0	35.8	35.3	47	138	61	86.6667	.	.	93	0	．	.	.
24	F	72	1.85733	0.05	89.2	4.2	53.4	.	0	0.67	0	0.6	0	177	0	1	15	0	.	0	.	.	1	.	0	0	0	0	0	0	2	0	0	36.9	.	85	98	52	67.3333	.	.	.	0	．	.	.
43	M	125	2.09691	2.47	89	10	74	2	0	0.76	0	0.5	0	236	0	0	15	0	.	0	.	.	0	0	1	0	0	0	0	0	2	0	0	37	.	76	120	72	88	.	.	.	0	PNEU	.	.
74	M	273	2.43616	3.84	88.9	11.1	63.2	.	0	0.66	0	0.2	0	455	0	0	15	0	.	1	.	.	0	0	1	0	0	0	1	0	2	0	0	36.7	.	89	108	73	84.6667	.	.	97	0	PNEU	.	.
36	M	265	2.42325	3.17	88.5	8.4	77	.	0	0.8	0	0.5	0	223	0	0	15	0	.	0	.	.	0	0	1	0	0	1	0	1	2	0	0	38.5	36.8	97	108	69	82	.	.	98	0	VIRU	.	.
90	M	142	2.15229	6.22	88.4	3.4	59	2	0	0.63	0	0.7	0	191	0	0	15	0	.	0	.	.	0	0	1	0	0	0	0	0	2	0	0	36.9	.	68	164	72	102.667	.	.	.	0	PNEU	.	.
40	M	281	2.44871	1.51	88.3	8.6	31.1	7	0	0.78	0	0.4	0	.	.	0	15	0	.	0	.	.	0	0	1	0	0	0	0	0	2	0	0	36.9	.	113	133	83	99.6667	.	.	.	0	VIRU	.	.
61	F	177	2.24797	13.54	88.2	12.4	90.8	.	0	0.53	0	0.3	0	236	0	0	15	0	.	0	.	.	0	.	1	.	1	1	0	0	2	0	0	39.3	36	124	99	67	77.6667	.	.	95	0	PNEU	.	.
68	M	292	2.46538	6.05	88.1	18.2	93.4	.	0	0.68	0	0.3	0	639	0	0	15	0	.	0	.	.	0	0	1	0	0	1	0	0	2	0	0	37.4	.	93	110	53	72	.	.	97	0	PNEU	0	.
73	M	230	2.36173	0.65	87.8	4.3	69.8	.	0	0.67	0	5.4	2	49	3	0	．	.	.	0	.	.	5	.	1	.	0	0	0	0	2	0	0	39.5	.	85	124	71	88.6667	.	.	98	0	VIRU	.	.
56	M	119	2.07555	0.06	87.5	5.9	77.4	.	0	0.72	0	0.8	0	150	0	0	15	0	.	0	.	.	0	0	0	0	0	0	0	0	2	0	0	36.8	.	116	140	76	97.3333	.	.	96	0	．	.	.
25	M	294	2.46835	3.68	87.5	7	75.1	.	0	0.89	0	0.8	0	198	0	0	15	0	.	0	.	.	0	0	0	0	0	0	0	0	2	0	0	38.3	37.1	92	146	79	101.333	.	.	98	0	．	0	.
78	M	251	2.39967	7.33	87.5	4.7	65	2	0	0.66	0	0.3	0	200	0	0	15	0	.	0	.	.	0	0	1	0	0	0	0	0	2	0	0	36.8	36	73	114	60	78	.	.	95	0	PNEU	0	.
70	M	343	2.53529	5.81	87.4	1.1	10.4	.	0	0.68	0	0.7	0	35	3	0	15	0	.	0	.	.	3	0	1	0	0	1	1	0	2	0	0	38.1	36.8	96	151	104	119.667	.	.	98	1	FN	0	.
68	F	194	2.2878	0.33	87.3	1.9	43.6	43	0	0.52	0	0.5	0	184	0	0	15	0	.	0	.	.	0	0	0	0	0	0	0	0	2	0	0	36.7	.	79	125	72	89.6667	.	.	98	0	．	.	.
75	M	160	2.20412	0.37	87.1	13.9	118.5	.	0	0.67	0	1.7	1	120	1	0	15	0	.	1	39.9	4	6	0	1	0	0	1	0	1	2	0	0	36.9	36.4	118	186	120	142	39.9	25.5	93	0	PNEU	.	.
64	M	299	2.47567	1.78	86.9	5.7	65.9	.	0	0.7	0	1.9	1	179	0	0	15	0	.	0	452.5	0	1	0	1	0	0	0	0	1	2	0	0	36.9	37.7	68	159	100	119.667	90.5	38	98	1	CHOU	.	.
56	F	227	2.35603	5.36	86.8	7.1	83	5	0	0.55	0	0.5	0	257	0	0	15	0	.	0	.	.	0	0	1	0	0	1	0	0	2	0	0	38.7	.	104	111	71	84.3333	.	.	.	0	CHOU	0	.
58	M	111	2.04532	0.32	86.7	7.7	.	1	0	0.72	0	0.4	0	301	0	0	15	0	.	0	.	.	0	.	0	0	0	0	0	0	2	0	0	36.5	.	52	97	57	70.3333	.	.	97	0	．	.	.
46	F	210	2.32222	1.27	86.7	7.4	96	.	1	0.58	0	0.9	0	105	1	0	15	0	.	0	.	.	1	0	1	.	0	1	0	0	2	0	0	39.5	.	114	140	85	103.333	.	.	98	0	UTI	1	0
22	F	358	2.55388	1.04	85.9	17.6	90.7	.	0	0.71	0	1.2	1	269	0	0	15	0	24	0	.	.	1	0	1	0	0	1	0	0	2	0	0	39.3	.	132	142	96	111.333	.	.	.	0	OTHE	.	.
59	F	110	2.04139	2.26	85.6	6.4	78.2	.	0	0.55	0	0.6	0	199	0	0	15	0	.	0	.	.	0	0	1	0	0	0	0	0	2	0	0	37.2	.	74	106	67	80	.	.	100	0	CHOU	.	.
73	F	326	2.51322	7.38	85.6	5.4	92.4	.	0	0.52	0	0.3	0	234	0	0	15	0	.	0	.	.	0	0	0	0	0	0	1	0	2	0	0	38.3	36.1	122	132	82	98.6667	.	.	95	1	．	0	.
64	F	63	1.79934	0.39	85.3	7.8	73.1	.	0	0.54	0	0.7	0	273	0	0	．	.	11	0	.	.	0	0	0	0	0	0	0	1	2	0	0	36.8	.	85	188	108	134.667	.	.	98	0	．	.	.
56	F	161	2.20683	8.67	85.2	7.1	69.8	.	0	0.56	0	0.5	0	395	0	0	15	0	.	0	.	.	0	0	0	0	0	0	0	0	2	0	0	36.9	.	117	125	82	96.3333	.	.	.	0	．	.	.
86	F	184	2.26482	1.12	85.2	7.9	80.2	.	0	0.5	0	0.5	0	160	0	0	15	0	.	0	.	.	0	0	0	0	0	0	0	0	2	0	0	38.1	39.1	82	148	67	94	.	.	97	0	．	0	.
36	M	328	2.51587	3.91	85	13.5	79	3	0	0.83	0	0.6	0	250	0	0	15	0	16	0	.	.	0	0	1	0	0	1	0	0	2	0	0	38	.	104	128	88	101.333	.	.	96	0	OTHE	.	.
77	M	341	2.53275	3.94	85	14.4	79.3	.	0	0.68	0	0.8	0	351	0	1	15	0	.	0	.	.	1	0	1	0	0	0	0	1	2	0	0	37.6	36.7	71	101	46	64.3333	.	.	98	0	FUME	0	.
56	M	201	2.3032	4.89	84.9	7	69.6	.	0	0.74	0	0.3	0	314	0	0	15	0	.	0	.	.	0	0	1	0	0	0	0	1	2	0	0	36.5	36.3	85	113	87	95.6667	.	.	100	0	CHOU	.	.
75	F	185	2.26717	10.46	84.9	11	73.3	.	0	0.52	0	1.3	1	255	0	0	15	0	.	0	.	.	1	0	1	0	0	0	0	0	2	0	0	37.6	37.2	74	117	75	89	.	.	95	0	CELL	.	.
87	F	168	2.22531	8.66	84.9	6	87.5	.	0	0.5	0	0.3	0	262	0	0	．	.	.	1	.	.	0	0	1	0	0	0	0	0	2	0	0	37.6	36.8	118	153	79	103.667	.	.	98	0	VIRU	.	.
74	M	219	2.34044	2.89	84.7	11.3	66.9	.	0	0.69	0	0.3	0	446	0	0	15	0	.	0	.	.	0	0	0	0	0	0	0	0	2	0	0	36.4	.	70	141	80	100.333	.	.	.	0	．	.	.
44	M	188	2.27416	0.23	84.7	5.8	62.2	.	0	0.79	0	0.4	0	296	0	0	15	0	16	0	.	.	0	0	1	0	0	0	0	0	2	0	0	37.4	.	111	157	104	121.667	.	.	100	1	OTHE	.	.
83	M	292	2.46538	5.23	84.6	10.2	88.8	.	1	0.67	0	0.7	0	214	0	0	．	.	20	0	.	.	0	0	0	0	0	0	0	1	2	0	0	39.2	36.8	117	150	58	88.6667	.	.	99	0	．	0	.
37	M	207	2.31597	2.82	84.4	3.2	41.4	.	0	0.83	0	0.2	0	282	0	0	15	0	.	0	.	.	0	0	0	0	0	0	0	1	2	0	0	37.2	36	66	109	66	80.3333	.	.	98	1	．	0	.
58	F	372	2.57054	35.16	84.3	19.3	93	.	0	0.56	0	0.9	0	218	0	0	15	0	.	0	.	.	0	0	1	0	0	1	0	0	2	0	0	36.8	.	96	105	72	83	.	.	.	0	CELL	.	.
43	M	79	1.89763	0.13	84.1	5.9	53.6	.	0	0.8	0	0.7	0	235	0	0	15	0	.	0	.	.	0	.	1	.	0	0	0	1	2	0	0	36.2	.	72	98	60	72.6667	.	.	.	0	CHOU	.	.
72	M	327	2.51455	14.22	84	13.4	86.1	.	0	0.7	0	0.4	0	226	0	0	．	.	30	1	142	3	3	1	1	1	0	1	0	0	2	0	1	37.2	.	67	131	53	79	142	36.7	98	0	IE	0	.
78	F	184	2.26482	0.79	84	6.5	67.7	.	0	0.52	0	0.4	0	278	0	0	15	0	.	0	.	.	0	0	0	0	0	0	0	1	2	0	0	37.1	.	91	116	76	89.3333	.	.	96	0	．	.	.
36	M	257	2.40993	0.72	83.9	8.7	58.5	.	0	0.84	0	.	.	250	0	0	15	0	16	0	.	.	0	0	1	0	0	0	0	0	2	0	0	36.5	36	68	120	71	87.3333	.	.	98	0	CELL	.	.
70	M	214	2.33041	0.6	83.4	6.3	79.9	.	0	0.71	0	0.3	0	162	0	0	15	0	.	0	.	.	0	0	1	0	0	0	0	1	2	0	0	37.9	.	66	158	81	106.667	.	.	97	1	BILE	.	.
54	M	213	2.32838	7.21	83.4	18.1	85	.	0	0.76	0	1	0	192	0	0	15	0	.	0	.	.	0	0	1	0	0	1	0	0	2	0	0	36.9	.	100	124	76	92	.	.	.	0	OTHE	0	.
65	F	273	2.43616	5.19	83.2	8	57.8	.	0	0.55	0	.	.	285	0	0	15	0	.	0	.	.	0	0	0	0	0	0	0	0	2	0	0	36.9	36.5	65	108	66	80	.	.	97	0	．	.	.
45	M	180	2.25527	18.35	83.1	3.8	69.4	.	0	0.8	0	3.9	2	106	1	0	15	0	.	0	.	.	3	0	0	0	0	0	0	0	2	0	0	35.6	.	70	139	92	107.667	.	.	98	1	．	.	.
54	F	245	2.38917	5.84	82.8	11.7	58	10	0	0.58	0	0.3	0	34	3	0	15	0	.	0	.	.	3	0	1	0	0	0	0	0	2	0	0	36.9	36.8	85	115	69	84.3333	.	.	98	0	PNEU	0	.
85	M	301	2.47857	3.24	82.7	6.4	83.9	.	0	0.68	0	0.5	0	131	1	0	15	0	.	0	.	.	1	0	1	.	0	0	0	1	2	0	0	37.8	37.2	70	121	59	79.6667	.	.	97	1	PNEU	.	.
56	M	190	2.27875	11.24	82.5	8.4	76.4	.	0	0.76	0	0.3	0	426	0	0	15	0	.	0	.	.	0	0	0	0	0	0	0	0	2	0	0	38.2	36.8	66	157	76	103	.	.	98	0	．	0	.
81	M	219	2.34044	3.78	82.5	6.5	85.8	.	0	0.69	0	0.3	0	265	0	0	15	0	.	1	87.8889	4	4	0	1	0	1	1	1	0	2	0	0	39	.	100	117	51	73	79.1	200.5	93	0	PNEU	0	.
84	F	219	2.34044	1.07	82.2	9	96.8	.	0	0.52	0	0.5	0	226	0	0	．	.	25	1	97.4	4	4	.	1	.	0	1	1	0	2	0	0	37.5	.	111	129	81	97	97.4	34.3	95	0	PNEU	.	.
47	M	138	2.13988	3.52	82	2	57	3	0	0.8	0	0.6	0	43	3	0	15	0	.	0	.	.	3	0	0	0	0	0	0	1	2	0	0	36.8	36.3	98	116	76	89.3333	.	.	99	0	PNEU	0	.
86	F	154	2.18752	5.85	81.6	8.3	71.5	.	1	0.52	0	0.4	0	187	0	0	．	.	19	0	.	.	0	0	0	0	0	0	0	0	2	0	0	38.3	36.8	92	140	52	81.3333	.	.	98	0	．	0	.
80	F	251	2.39967	7.58	81.6	9.7	93.8	.	0	0.53	0	1.3	1	173	0	0	15	0	.	0	.	.	1	0	1	0	0	1	0	0	2	0	0	39.1	37.2	95	106	69	81.3333	.	.	99	0	CELL	.	.
40	F	149	2.17319	7.62	81	12.5	78.6	.	0	0.64	0	0.4	0	595	0	0	15	0	.	0	.	.	0	0	1	0	0	1	0	0	2	0	0	37.8	36.5	111	127	83	97.6667	.	.	97	0	CHOU	0	.
60	M	183	2.26245	17.84	80.9	9.3	81.2	.	0	0.76	0	0.6	0	101	1	0	15	0	.	1	264.062	2	3	0	1	0	0	1	0	0	2	0	0	40.1	36.5	116	123	88	99.6667	84.5	35	96	0	PNEU	0	.
32	F	230	2.36173	0.42	80.9	2.5	55.5	.	0	0.68	0	0.3	0	168	0	0	15	0	.	0	.	.	0	0	1	0	0	0	0	0	2	0	0	37.9	.	133	153	98	116.333	.	.	99	0	VIRU	.	.
64	F	235	2.37107	10.58	80.4	10.8	74	19	0	0.57	0	0.3	0	211	0	1	15	0	.	0	.	.	1	.	1	.	0	1	0	0	2	0	0	40.7	36.8	105	88	58	68	.	.	.	1	OTHE	1	0
35	M	87	1.93952	0.07	80.4	5.2	68	2	0	0.88	0	0.6	0	190	0	0	15	0	.	0	.	.	0	0	1	0	1	1	0	0	2	0	0	39.1	.	95	122	67	85.3333	.	.	.	0	OTHE	.	.
69	F	279	2.4456	8.49	80.2	16.7	87.4	.	0	0.56	0	1.2	1	201	0	0	．	.	.	1	235	2	3	.	1	.	0	1	0	0	2	0	0	41.2	37.5	138	195	108	137	75.2	30.6	98	0	UTI	1	0
92	F	255	2.40654	2.52	80.1	7.3	79.8	.	0	0.52	0	0.4	0	311	0	0	．	.	17	1	160	3	3	0	1	0	0	0	1	0	2	0	0	38.2	37	84	142	60	87.3333	51.2	86.9	97	1	PNEU	0	.
69	M	406	2.60853	10.75	80	39.7	95.9	.	1	0.74	0	0.7	0	311	0	0	11	2	18	1	230.75	2	4	0	1	1	0	1	0	1	2	0	0	39.1	38.1	73	134	81	98.6667	92.3	40.1	100	0	PNEU	0	.
69	M	357	2.55267	9.64	80	7.6	83.5	.	0	0.74	0	0.2	0	651	0	0	15	0	.	0	.	.	0	.	1	.	0	1	1	1	2	0	0	38.2	36.5	96	91	69	76.3333	.	.	99	1	PNEU	.	.
83	M	385	2.58546	6.29	79.4	5.9	78	0	0	0.71	0	0.3	0	274	0	0	15	0	.	1	.	.	0	0	1	0	0	0	0	0	2	0	0	36.7	36.6	78	158	71	100	.	.	95	0	CELL	.	.
76	M	390	2.59106	23	79	9.5	80.7	.	0	0.73	0	0.6	0	316	0	0	15	0	.	0	.	.	0	0	1	0	0	0	0	0	2	0	0	38.9	36.5	70	108	59	75.3333	.	.	96	0	BILE	0	.
65	M	421	2.62428	15.44	79	9.6	75.9	.	0	0.76	0	0.3	0	305	0	0	15	0	.	0	.	.	0	0	1	0	0	0	0	1	2	0	0	37.4	37	90	115	60	78.3333	.	.	.	1	CHOU	.	.
60	F	321	2.50651	14.61	78.9	10.4	73.9	.	0	0.59	0	0.9	0	218	0	0	15	0	.	0	.	.	0	0	0	0	0	0	0	1	2	0	0	38.3	36.3	73	104	66	78.6667	.	.	94	0	．	0	.
55	M	152	2.18184	10.04	78.4	8.8	70.8	.	0	0.8	0	.	.	259	0	0	15	0	.	0	.	.	0	0	0	0	0	0	0	1	2	0	0	36.8	36.6	86	135	81	99	.	.	95	0	．	1	1
66	F	205	2.31175	3.16	78.2	11	85.9	.	0	0.58	0	0.8	0	181	0	0	15	0	.	0	.	.	0	0	1	0	0	0	0	1	2	0	0	38.1	.	109	125	71	89	.	.	100	0	UTI	0	.
87	F	429	2.63246	20.45	78.1	13.3	82.9	.	0	0.54	0	1.5	1	183	0	0	15	0	.	0	.	.	1	0	1	0	0	0	0	0	2	0	0	37.3	.	85	177	78	111	.	.	97	0	BILE	.	.
76	F	225	2.35218	8.85	78	7	73	.	0	0.56	0	0.2	0	413	0	0	15	0	.	0	.	.	0	0	0	0	0	0	0	1	2	0	0	36.2	.	99	124	58	80	.	.	98	0	．	.	.
72	F	121	2.08279	6.38	77.7	11.3	85	2	0	0.57	0	0.4	0	257	0	0	15	0	.	0	.	.	0	0	0	0	0	0	0	0	2	0	0	37	.	84	127	63	84.3333	.	.	.	1	．	.	.
69	M	311	2.49276	1.4	77.7	4.4	42.6	.	0	0.76	0	0.2	0	127	1	0	15	0	.	0	.	.	1	.	1	.	0	0	0	1	2	0	0	37.9	37.1	60	94	71	78.6667	.	.	98	1	FN	0	.
74	M	259	2.4133	12.52	77.3	8.6	87.5	.	0	0.75	0	0.4	0	222	0	0	15	0	13	0	382.5	1	1	0	1	0	0	1	0	0	2	0	0	38.5	37.4	92	91	63	72.3333	76.5	33.6	94	0	PNEU	0	.
58	M	274	2.43775	9.02	77.2	7.3	79.7	.	0	0.8	0	0.6	0	242	0	1	15	0	.	0	.	.	1	.	1	.	0	1	0	1	2	0	0	37	38.6	96	78	44	55.3333	.	.	96	1	OTHE	0	.
32	F	82	1.91381	0.55	77.1	10	71	0	0	0.71	0	0.2	0	344	0	0	15	0	.	0	.	.	0	0	1	0	0	0	0	0	2	0	0	37.5	.	91	159	86	110.333	.	.	.	0	PNEU	.	.
75	M	321	2.50651	14.11	77	9.3	62.8	.	0	0.75	0	0.4	0	183	0	0	15	0	.	0	.	.	0	0	1	0	0	0	1	0	2	0	0	37.1	.	98	146	78	100.667	.	.	94	0	PNEU	.	.
70	F	116	2.06446	3.31	76.9	12.9	78	.	0	0.58	0	0.8	0	182	0	0	15	0	.	0	.	.	0	0	1	0	0	0	0	0	2	0	0	37.5	.	82	113	59	77	.	.	.	0	OTHE	.	.
75	F	363	2.55991	7.98	76.8	8.5	68.8	.	0	0.57	0	0.5	0	318	0	0	15	0	.	0	.	.	0	0	0	0	0	0	0	0	2	0	0	36.7	.	60	150	64	92.6667	.	.	.	0	．	.	.
80	M	270	2.43136	11.92	76.7	10.6	86.3	.	1	0.74	0	1	0	207	0	0	15	0	20	1	87	4	4	0	1	1	0	1	0	1	2	0	0	38.3	37	82	125	64	84.3333	78.3	27.9	96	0	OTHE	0	.
31	F	212	2.32634	0.24	76.6	10.1	79.6	.	0	0.72	0	1	0	184	0	0	15	0	.	0	.	.	0	0	1	0	0	1	0	0	2	0	0	39.6	.	116	126	74	91.3333	.	.	.	0	OTHE	.	.
55	F	328	2.51587	0.82	76.6	10.9	90.9	.	0	0.62	0	0.6	0	113	1	0	．	0	16	0	445.5	0	1	0	1	0	0	0	0	0	2	0	0	38.2	.	71	131	81	97.6667	89.1	39.2	99	0	PNEU	0	.
60	M	85	1.92942	0.05	76.5	5.8	57.2	.	0	0.8	0	0.9	0	203	0	0	15	0	.	0	.	.	0	0	0	0	0	0	0	1	2	0	0	36.7	.	65	149	93	111.667	.	.	100	0	．	.	.
49	F	229	2.35984	4.32	76.5	9.4	95.9	.	0	0.64	0	1.2	1	233	0	0	15	0	.	0	.	.	1	0	0	0	0	0	0	0	2	0	0	37.7	37.3	101	110	70	83.3333	.	.	98	0	．	.	.
42	M	128	2.10721	4.04	76.3	9	69.2	.	0	0.88	0	0.6	0	211	0	0	15	0	.	0	.	.	0	0	1	0	0	0	0	0	2	0	0	37.7	.	78	140	91	107.333	.	.	100	0	CELL	.	.
82	F	84	1.92428	0.05	76.3	2.6	71.8	.	0	0.56	0	0.5	0	156	0	0	．	.	20	0	.	.	0	0	0	0	0	0	0	0	2	0	0	36.4	.	75	123	51	75	.	.	97	0	．	.	.
68	F	155	2.19033	1.01	76.1	9.3	84	2	0	0.59	0	0.9	0	8	4	0	15	0	16	0	.	.	4	0	1	0	0	0	0	0	2	0	0	37	.	133	199	111	140.333	.	.	93	0	PNEU	.	.
56	M	354	2.549	0.26	75.9	7.7	54.7	.	1	0.82	0	0.3	0	255	0	0	．	.	20	1	500.5	0	0	0	0	0	0	0	0	0	2	0	0	36.4	.	97	115	88	97	200.2	36.7	99	0	．	0	.
58	F	185	2.26717	1.15	75.4	6.9	92.2	.	0	0.62	0	0.8	0	163	0	1	．	.	.	0	.	.	1	.	1	.	0	0	0	1	2	0	0	39.6	36.6	74	95	52	66.3333	.	.	98	0	UTI	0	.
81	M	169	2.22789	0.59	75.3	1.2	9.7	.	0	0.75	0	1.3	1	206	0	0	15	0	.	0	.	.	1	0	1	0	0	0	0	1	2	0	0	37.6	36.8	95	109	60	76.3333	.	.	98	0	FN	0	.
81	M	238	2.37658	0.62	75.3	11.5	82.6	.	0	0.75	0	0.8	0	196	0	0	．	.	.	1	.	.	0	.	1	.	0	0	0	0	2	0	0	36.8	36.2	76	113	61	78.3333	.	.	94	0	PNEU	.	.
41	F	365	2.56229	11.24	75.3	9.6	84.9	.	0	0.68	0	0.7	0	257	0	0	．	.	.	0	.	.	0	.	1	.	0	0	0	0	2	0	0	37.7	.	126	114	66	82	.	.	99	0	CHOU	0	.
70	M	79	1.89763	0.05	75.2	6.7	63.8	.	0	0.78	0	1.1	0	212	0	0	15	0	.	0	.	.	0	0	1	0	0	0	0	0	2	0	0	36.8	36.5	57	128	69	88.6667	.	.	97	0	ARTH	.	.
86	M	169	2.22789	3.32	75.1	10.2	63.9	.	0	0.74	0	0.8	0	238	0	1	15	0	16	0	.	.	1	0	1	0	0	0	0	1	2	0	0	37.4	.	85	92	48	62.6667	.	.	98	0	CELL	.	.
67	M	234	2.36922	0.53	75.1	13.7	88	.	0	0.79	0	1.2	1	290	0	0	15	0	.	0	.	.	1	0	0	0	0	0	0	0	2	0	0	36.9	.	95	117	93	101	.	.	97	0	．	.	.
82	F	227	2.35603	0.91	74.9	10.1	75.8	.	0	0.57	0	0.7	0	279	0	1	15	0	23	1	.	.	1	1	1	1	0	1	0	1	2	0	0	37.5	36.7	94	95	57	69.6667	.	.	96	0	UTI	.	.
45	M	415	2.61805	6.01	74.8	11.2	85.5	2	0	0.88	0	0.9	0	216	0	0	15	0	.	0	.	.	0	0	1	0	0	0	0	0	2	0	0	37.1	.	87	141	81	101	.	.	.	0	OTHE	.	.
62	M	164	2.21484	6.64	74.7	8.3	69	1	0	0.81	0	0.7	0	213	0	0	15	0	.	0	.	.	0	0	1	0	0	0	0	0	2	0	0	36.4	.	94	119	75	89.6667	.	.	.	0	IE	1	1
66	M	329	2.5172	8.42	74.4	17.4	85.1	.	0	0.8	0	0.7	0	112	1	0	15	0	18	0	.	.	1	0	1	0	0	1	0	0	2	0	0	38.6	.	100	143	78	99.6667	.	.	94	0	UTI	0	.
63	M	209	2.32015	7.53	74.4	9.7	84.3	.	0	0.81	0	0.5	0	97	2	0	15	0	.	1	.	.	2	0	1	0	0	1	0	1	2	0	0	38.1	.	101	101	73	82.3333	.	.	93	0	PNEU	.	.
73	M	90	1.95424	0.16	74.3	6	49.2	.	0	0.78	0	0.5	0	172	0	0	15	0	18	0	348	1	1	0	0	0	0	0	0	0	2	0	0	36	.	70	167	89	115	69.6	29.1	96.2	0	．	.	.
85	M	199	2.29885	9.68	74.3	3.5	45	3	0	0.75	0	0.4	0	240	0	0	15	0	.	0	.	.	0	0	0	0	0	0	0	1	2	0	0	37.1	36.5	79	121	68	85.6667	.	.	97	0	．	.	.
79	F	74	1.86923	0.42	74.2	6	62.3	.	0	0.58	0	0.4	0	209	0	0	．	.	.	0	.	.	0	.	0	0	0	0	0	0	2	0	0	36	.	80	169	83	111.667	.	.	98	0	．	0	.
74	M	285	2.45484	3.52	74	8	79.3	.	0	0.78	0	1.2	1	236	0	0	15	0	.	0	.	.	1	0	0	0	0	0	0	0	2	0	0	36.9	36.6	86	107	62	77	.	.	98	0	．	.	.
71	F	385	2.58546	9.9	73.8	11.1	68.8	.	0	0.6	0	0.6	0	206	0	0	．	.	.	0	.	.	0	.	1	.	0	0	0	0	2	0	0	39	.	90	179	94	122.333	.	.	95	0	VIRU	.	.
81	F	96	1.98227	2.57	73.7	2.9	33	1	0	0.58	0	0.9	0	37	3	0	15	0	.	0	.	.	3	0	0	0	0	0	0	1	2	0	0	36.9	36.6	58	133	54	80.3333	.	.	98	0	．	0	.
72	M	374	2.57287	6.49	73.6	5.3	63.8	.	0	0.79	0	0.5	0	281	0	0	15	0	.	0	.	.	0	0	0	0	0	0	0	0	2	0	0	38.5	36.2	92	131	75	93.6667	.	.	98	1	．	0	.
72	M	199	2.29885	2.3	73.6	4.1	82.6	.	0	0.79	0	0.6	0	225	0	0	15	0	.	1	83.25	4	4	0	1	0	0	1	0	0	2	0	0	38.2	35.7	95	123	73	89.6667	33.3	54.2	92	0	PNEU	0	.
55	M	150	2.17609	0.05	73.4	7	36.5	56.5	0	0.85	0	0.4	0	214	0	0	15	0	.	0	.	.	0	0	0	0	0	0	0	0	2	0	0	36.7	.	85	163	111	128.333	.	.	100	0	．	.	.
82	F	191	2.28103	21.57	73.4	10.2	85	.	0	0.58	0	1.5	1	187	0	0	15	0	.	0	.	.	1	0	1	0	1	0	0	0	2	0	0	37	36.3	79	133	83	99.6667	.	.	98	0	UTI	1	0
68	F	288	2.45939	3.62	73.3	10.2	90.2	.	0	0.61	0	2	2	110	1	0	15	0	.	0	.	.	3	0	1	0	0	0	0	1	2	0	0	38.4	.	94	131	76	94.3333	.	.	96	0	UTI	0	.
70	M	242	2.38382	2.37	73.2	5.6	87	2	0	0.8	0	0.4	0	153	0	0	15	0	10	0	.	.	0	0	1	0	0	1	0	0	2	0	0	39.2	.	101	112	74	86.6667	.	.	.	0	FUME	0	.
61	M	301	2.47857	11.78	73.1	12.1	79.6	.	0	0.83	0	1	0	332	0	0	15	0	.	0	.	.	0	0	1	0	0	0	0	0	2	0	0	37.4	.	100	139	88	105	.	.	98	0	CHOU	0	.
28	M	265	2.42325	2.05	73	8.3	25.5	2	0	1.02	0	0.4	0	201	0	0	15	0	.	0	.	.	0	0	1	0	0	0	0	0	2	0	0	36.9	.	89	119	64	82.3333	.	.	.	0	FUME	.	.
68	M	126	2.10037	0.05	72.8	6.8	67.2	.	0	0.81	0	0.5	0	229	0	0	15	0	.	0	.	.	0	0	0	0	0	0	0	0	2	0	0	36.7	.	86	139	87	104.333	.	.	.	0	．	.	.
84	M	206	2.31387	.	72.4	6.4	80.9	.	0	0.77	0	0.4	0	202	0	0	．	.	18	0	.	.	0	0	1	0	0	0	0	0	2	0	0	38.6	36.6	60	120	64	82.6667	.	.	98	0	FUME	0	.
67	F	155	2.19033	0.05	72.4	7.8	91.3	.	0	0.62	0	0.5	0	211	0	1	5	4	.	0	420.5	0	5	.	0	0	0	0	1	0	2	0	0	38.2	.	110	100	53	68.6667	84.1	41	100	1	．	.	.
51	M	205	2.31175	3.19	72.2	7.3	89.2	.	0	0.88	0	0.9	0	182	0	0	．	.	25	0	429.5	0	0	1	0	0	0	0	0	0	2	0	0	38.2	.	97	115	73	87	85.9	36.9	97	0	．	.	.
64	F	153	2.18469	10.96	72	12.3	88.6	.	0	0.63	0	0.4	0	193	0	0	15	0	12	0	.	.	0	0	1	0	0	0	0	0	2	0	0	36.6	.	86	129	76	93.6667	.	.	95	0	PNEU	0	.
82	M	242	2.38382	1.22	71.9	7.6	79.3	.	0	0.78	0	0.4	0	248	0	0	15	0	.	0	.	.	0	0	1	0	0	0	1	1	2	0	0	39.2	36	85	111	68	82.3333	.	.	93	0	PNEU	0	.
69	F	117	2.06819	1.92	71.7	17.4	83.4	.	0	0.62	0	0.6	0	397	0	0	．	.	.	0	421	0	0	.	1	.	0	1	0	0	2	0	0	37.9	36.6	100	178	98	124.667	84.2	29.1	97	0	CHOU	.	.
75	M	392	2.59329	5.56	71.7	13	88	.	0	0.8	0	1.5	1	187	0	0	15	0	.	0	.	.	1	0	1	0	0	1	0	1	2	0	0	38.2	36.4	84	156	70	98.6667	.	.	97	0	CHOU	0	.
79	M	265	2.42325	4.57	71.6	16.2	90.3	.	0	0.79	0	.	.	686	0	0	15	0	.	0	.	.	0	0	0	0	0	0	0	0	2	0	0	36.5	36.3	75	133	65	87.6667	.	.	97	0	．	0	.
70	F	273	2.43616	2.02	71.5	3	68.5	.	0	0.62	0	0.3	0	258	0	0	15	0	.	0	.	.	0	0	1	0	0	0	0	1	2	0	0	36.9	37	80	110	70	83.3333	.	.	99	1	FUME	.	.
90	F	251	2.39967	0.41	71.5	8.4	92.5	.	0	0.58	0	0.6	0	187	0	0	．	.	20	0	.	.	0	0	0	0	0	0	0	1	2	0	0	37.9	37.1	71	118	51	73.3333	.	.	96	0	．	0	.
71	F	196	2.29226	18.17	71.2	9	65.3	.	0	0.62	0	0.7	0	199	0	0	15	0	.	0	.	.	0	0	1	0	0	0	0	0	2	0	0	36.4	.	71	131	79	96.3333	.	.	.	0	ARTH	.	.
67	M	198	2.29667	1.1	71.2	6.9	90.9	.	0	0.83	0	0.3	0	259	0	0	15	0	.	0	.	.	0	0	1	0	0	1	0	1	2	0	0	40.3	.	113	138	76	96.6667	.	.	98	0	FN	0	.
70	M	200	2.30103	1.88	71.2	13.6	84.3	.	1	0.82	0	0.8	0	215	0	0	．	.	21	1	.	.	0	0	1	.	0	1	0	0	2	0	0	37	.	109	110	72	84.6667	.	.	95	0	PNEU	.	.
86	F	234	2.36922	0.32	71.1	16.4	89.6	.	0	0.59	0	0.9	0	223	0	0	．	.	.	0	.	.	0	.	1	.	0	1	0	0	2	0	0	38.7	.	108	168	109	128.667	.	.	92	0	PNEU	0	.
71	M	302	2.48001	1.14	70.9	1	25	16	0	0.82	0	0.9	0	22	3	0	15	0	.	0	.	.	3	0	0	0	0	0	1	0	2	0	0	36.9	37	120	115	74	87.6667	.	.	98	0	．	1	4
65	F	171	2.233	5.57	70.5	5.3	78.4	.	0	0.64	0	0.6	0	282	0	0	15	0	.	0	.	.	0	0	0	0	0	0	0	1	2	0	0	36.8	36.3	81	143	74	97	.	.	98	0	．	.	.
70	F	62	1.79239	0.05	70.2	5.3	47.4	.	0	0.63	0	0.3	0	224	0	0	15	0	.	0	.	.	0	0	0	0	0	0	0	0	2	0	0	36.4	.	89	120	63	82	.	.	99	0	．	.	.
59	F	50	1.69897	0.07	70.1	8	66.1	.	0	0.66	0	0.8	0	527	0	0	15	0	.	0	.	.	0	0	0	0	0	0	0	0	2	0	0	36.6	.	70	126	81	96	.	.	.	0	．	.	.
85	F	138	2.13988	0.74	70	8.2	80.3	.	1	0.6	0	0.4	0	175	0	1	8	3	19	1	312	1	5	1	0	0	0	0	0	0	2	0	0	38.1	37.1	58	92	45	60.6667	93.6	53.1	98	0	．	.	.
46	M	219	2.34044	6.22	70	7.4	78.8	.	0	0.93	0	1.1	0	192	0	0	．	.	.	0	.	.	0	.	1	.	0	1	0	0	2	0	0	38.8	.	110	111	82	91.6667	.	.	96	0	VIRU	0	.
69	M	425	2.62839	13.1	69.6	10.2	69.9	.	0	0.84	0	1.1	0	244	0	0	15	0	18	1	171.562	3	3	0	0	0	0	0	0	1	2	0	0	38	36.6	100	151	88	109	54.9	34.3	93	0	．	0	.
84	M	274	2.43775	9.88	69.4	1	35	7	0	0.8	0	0.3	0	26	3	0	15	0	.	0	.	.	3	0	1	0	0	0	1	1	2	0	0	37	36.9	69	136	84	101.333	.	.	99	0	FN	0	.
77	M	290	2.4624	5.78	69.3	6.3	56.9	.	0	0.82	0	0.4	0	271	0	0	15	0	.	1	.	.	0	0	1	0	0	0	0	0	2	0	0	36.8	36.7	79	112	68	82.6667	.	.	92	0	PNEU	0	.
82	M	298	2.47422	1.68	69	5.2	92.8	.	0	0.81	0	0.8	0	317	0	0	．	.	.	1	.	.	0	.	1	.	0	0	0	0	2	0	0	35.7	.	63	122	85	97.3333	.	.	95	0	PNEU	.	.
70	F	258	2.41162	10.14	69	7.8	86.1	.	0	0.64	0	0.2	0	400	0	0	15	0	.	0	.	.	0	0	0	0	0	0	0	0	2	0	0	36.8	36.4	68	110	82	91.3333	.	.	.	0	．	0	.
86	F	321	2.50651	9.14	68.6	13.6	76.8	.	0	0.61	0	0.3	0	402	0	0	15	0	.	0	.	.	0	0	0	0	0	0	0	1	2	0	0	38.3	36.5	85	134	83	100	.	.	98	1	．	.	.
81	F	156	2.19312	8.49	68.5	10.1	80.3	.	0	0.62	0	0.7	0	274	0	0	15	0	.	0	.	.	0	0	1	0	0	0	0	1	2	0	0	36.7	36.2	76	142	68	92.6667	.	.	98	0	FUME	.	.
94	M	266	2.42488	6.33	68.2	10.6	85	.	0	0.79	0	0.8	0	126	1	0	．	.	.	0	433.5	0	1	.	0	0	0	0	0	0	2	0	0	37.9	36.4	61	137	88	104.333	86.7	32.8	97.8	0	．	0	.
88	F	214	2.33041	12.42	68.1	9.3	81	.	0	0.61	0	0.9	0	126	1	0	．	.	.	0	.	.	1	.	1	.	0	0	0	0	2	0	0	37	.	60	99	74	82.3333	.	.	98	0	UTI	.	.
89	F	353	2.54777	10.13	67.9	14.4	94.1	.	1	0.61	0	1.1	0	163	0	0	．	.	22	0	332.5	1	1	1	1	.	0	1	0	1	2	0	0	39.4	.	102	186	79	114.667	66.5	24.4	96.2	0	OTHE	1	1
66	F	213	2.32838	10.73	67.9	14.1	74	2.5	0	0.66	0	1.5	1	149	1	0	15	0	20	1	.	.	2	0	0	0	0	0	0	0	2	0	0	37	36.9	95	196	92	126.667	.	.	99	0	．	.	.
79	F	302	2.48001	5.05	67.8	5.1	79	3	0	0.63	0	0.4	0	250	0	1	．	.	.	0	.	.	1	.	1	.	0	0	0	0	2	0	0	37	.	81	107	50	69	.	.	.	0	FUME	.	.
59	M	159	2.2014	0.58	67.6	5.6	75.6	.	0	0.9	0	0.3	0	289	0	0	15	0	.	0	.	.	0	0	0	0	0	0	0	1	2	0	0	37.2	.	98	131	72	91.6667	.	.	97	0	．	.	.
80	M	430	2.63347	10.24	67.6	7	80	.	0	0.83	0	0.6	0	224	0	0	15	0	.	0	.	.	0	0	1	0	0	0	0	1	2	0	0	36.2	36	64	132	68	89.3333	.	.	98	0	CHOU	.	.
86	F	392	2.59329	8.52	67.4	7.3	90.4	.	0	0.62	0	0.5	0	222	0	0	15	0	.	0	.	.	0	0	1	0	0	0	1	0	2	0	0	35.8	.	71	136	109	118	.	.	97	1	PNEU	.	.
71	M	205	2.31175	3.23	67.3	11.5	87.9	.	0	0.86	0	0.9	0	150	0	0	15	0	14	0	.	.	0	0	1	0	0	1	1	0	2	0	0	39.5	37.9	127	93	67	75.6667	.	.	89	1	PNEU	.	.
69	F	133	2.12385	4.59	67	6.9	66	2	0	0.66	0	0.4	0	219	0	0	15	0	16	0	.	.	0	0	0	0	0	0	0	0	2	0	0	36.6	.	56	128	78	94.6667	.	.	99	0	．	0	.
76	M	370	2.5682	6.02	66.9	11.7	93.2	.	0	0.85	0	0.4	0	303	0	0	15	0	.	0	.	.	0	0	1	0	0	0	0	1	2	0	0	37.4	36.5	88	126	52	76.6667	.	.	95	0	VIRU	0	.
70	M	97	1.98677	0.05	66.7	7.6	34.2	.	0	0.87	0	0.7	0	251	0	0	15	0	.	0	553.5	0	0	0	1	0	0	0	0	0	2	0	0	36.9	.	79	123	80	94.3333	110.7	30.8	97.1	0	CHOU	.	.
67	F	267	2.42651	2.82	66.5	11.5	78.6	.	0	0.67	0	0.6	0	273	0	0	15	0	.	0	.	.	0	0	0	0	0	0	0	0	2	0	0	38.5	.	85	119	64	82.3333	.	.	100	0	．	0	.
80	F	279	2.4456	17.23	66.4	13.8	83	1	0	0.64	0	1	0	260	0	0	15	0	.	0	.	.	0	0	1	0	0	0	0	0	2	0	0	37.3	.	80	133	78	96.3333	.	.	97	0	UTI	0	.
78	M	277	2.44248	9.19	66.4	7.1	67.2	.	0	0.85	0	0.4	0	334	0	0	15	0	18	0	.	.	0	0	1	0	0	0	0	1	2	0	0	36.8	36.6	75	112	78	89.3333	.	.	97	0	PNEU	0	.
80	F	334	2.52375	7.56	66.4	19.7	88	.	0	0.64	0	0.6	0	46	3	0	15	0	20	0	.	.	3	0	1	0	0	1	0	0	2	0	0	36.2	.	101	127	74	91.6667	.	.	98	0	PNEU	0	.
58	M	322	2.50786	11.21	66.3	16.1	84.6	.	0	0.92	0	1.1	0	205	0	0	15	0	.	0	.	.	0	0	1	0	0	1	0	0	2	0	0	39	.	98	148	84	105.333	.	.	98	0	UTI	0	.
82	M	231	2.36361	2.46	66.3	13	93.2	.	0	0.84	0	0.4	0	198	0	0	15	0	.	0	.	.	0	0	1	0	0	0	1	1	2	0	0	36.8	36.4	66	135	77	96.3333	.	.	98	1	PNEU	.	.
45	F	343	2.53529	17.13	65.9	19.4	90	5	0	0.75	0	0.5	0	123	1	0	15	0	.	0	.	.	1	.	1	.	0	1	0	0	2	0	0	.	36.2	93	99	56	70.3333	.	.	100	0	IE	1	1
83	F	149	2.17319	5.8	65.7	14.2	86.8	.	0	0.64	0	.	.	295	0	0	15	0	.	0	.	.	0	.	1	.	0	0	0	0	2	0	0	37.6	36.6	80	92	60	70.6667	.	.	98	0	UTI	0	.
56	M	258	2.41162	1.15	65.4	4.4	44.5	.	0	0.94	0	0.3	0	307	0	0	15	0	.	0	.	.	0	0	1	0	0	0	0	0	2	0	0	36.7	.	62	135	84	101	.	.	99	0	PNEU	.	.
72	F	269	2.42975	10.39	65.1	1.6	33.5	.	0	0.67	0	0.6	0	165	0	0	15	0	.	0	.	.	0	0	1	0	0	1	0	1	2	0	0	38.4	37.9	110	108	73	84.6667	.	.	95	1	FN	0	.
92	F	340	2.53148	4.21	64.9	8	92.6	.	0	0.63	0	1	0	50	2	0	14	1	.	1	205	2	5	0	1	0	0	0	0	0	2	0	0	38.2	35.6	86	121	77	91.6667	57.4	32.7	100	0	PNEU	0	.
69	F	234	2.36922	1.75	64.9	5.9	76.2	.	0	0.68	0	0.2	0	213	0	0	12	2	22	0	.	.	2	1	0	0	0	0	1	0	2	0	0	37.2	.	100	152	91	111.333	.	.	95	1	．	1	1
81	M	312	2.49415	0.56	64.8	5.4	51.6	.	0	0.86	0	.	.	116	1	0	15	0	.	0	.	.	1	0	0	0	0	0	0	0	2	0	0	38.2	36.8	81	117	62	80.3333	.	.	98	0	．	1	1
69	M	176	2.24551	0.82	64.6	18.6	83.2	.	0	0.9	0	0.8	0	257	0	0	15	0	.	0	.	.	0	0	0	0	0	0	0	1	2	0	0	38.2	36.3	60	139	69	92.3333	.	.	96	0	．	.	.
66	M	173	2.23805	0.05	64.6	6.7	58.5	30.2	0	0.91	0	0.4	0	232	0	0	15	0	.	0	.	.	0	0	0	0	0	0	0	0	2	0	0	37.7	.	80	132	81	98	.	.	100	0	．	.	.
72	M	245	2.38917	0.7	64.6	7.1	72.4	.	0	0.89	0	0.5	0	236	0	0	15	0	.	0	.	.	0	0	0	0	0	0	0	1	2	0	0	37	.	81	126	87	100	.	.	97	0	．	.	.
66	M	271	2.43297	16.04	64.6	18.7	75	2	0	0.91	0	0.6	0	206	0	0	15	0	.	0	.	.	0	0	1	0	0	1	1	1	2	0	0	38.1	36.5	89	130	76	94	.	.	99	1	PNEU	.	.
80	F	309	2.48996	2.04	64.2	11	95.9	.	0	0.66	0	1.1	0	264	0	0	15	0	.	0	.	.	0	0	0	0	0	0	1	1	2	0	0	38	.	122	113	69	83.6667	.	.	96	1	．	.	.
71	M	299	2.47567	0.88	64.1	13.4	85.4	.	0	0.9	0	0.3	0	247	0	0	15	0	.	1	.	.	0	0	1	0	0	0	1	0	2	0	0	36.5	36.1	82	154	70	98	.	.	96	0	PNEU	.	.
45	F	322	2.50786	2.13	64	5.4	85.1	.	0	0.77	0	0.6	0	170	0	0	15	0	.	0	.	.	0	.	0	0	0	0	0	0	2	0	0	39.1	37.8	99	94	62	72.6667	.	.	98	1	．	0	.
64	M	156	2.19312	0.08	63.7	7.2	73.1	.	0	0.93	0	0.5	0	236	0	0	15	0	.	0	608.5	0	0	0	0	0	0	0	0	0	2	0	0	36.8	.	64	141	77	98.3333	121.7	24.6	97.5	0	．	.	.
73	M	392	2.59329	10.08	63.5	6.4	69.5	.	0	0.9	0	0.5	0	243	0	0	15	0	.	0	.	.	0	0	1	0	0	0	0	1	2	0	0	38.3	36.9	89	162	77	105.333	.	.	96	0	PNEU	0	.
79	F	199	2.29885	0.32	63.4	5.1	90.6	.	0	0.67	0	0.7	0	137	1	0	15	0	.	0	.	.	1	0	1	0	0	0	0	0	2	0	0	38.1	.	84	134	80	98	.	.	98	0	OTHE	0	.
74	M	158	2.19866	4.35	63.3	5.8	70.8	.	0	0.9	0	0.5	0	278	0	0	15	0	.	0	.	.	0	0	1	0	0	0	0	0	2	0	0	37.1	36.3	113	126	74	91.3333	.	.	98	0	FUME	.	.
86	M	221	2.34439	0.67	62.9	10.7	77.5	.	0	0.87	0	0.4	0	135	1	0	15	0	16	0	.	.	1	0	1	0	0	0	0	0	2	0	0	36.8	.	97	153	75	101	.	.	97	0	FN	0	.
69	M	234	2.36922	12.69	62.3	22.5	89.7	.	0	0.93	0	2.4	2	165	0	0	15	0	.	0	271.5	2	4	0	1	0	0	1	1	0	2	0	0	38.3	.	89	113	64	80.3333	54.3	32.1	91	1	PNEU	0	.
80	F	228	2.35793	7.62	62.2	6.9	92	.	0	0.68	0	0.9	0	198	0	0	15	0	24	0	.	.	0	0	1	0	0	1	0	1	2	0	0	37.2	.	102	114	96	102	.	.	98	0	PNEU	0	.
79	M	180	2.25527	0.25	62.1	11.2	93.5	.	0	0.9	0	0.6	0	155	0	0	15	0	.	0	.	.	0	0	0	0	0	0	0	1	2	0	0	37	37.1	86	156	92	113.333	.	.	.	0	．	.	.
47	M	392	2.59329	2.04	61.6	14	84.1	.	0	1.04	0	0.4	0	316	0	0	15	0	15	0	.	.	0	0	1	0	0	0	0	0	2	0	0	38.8	.	90	164	115	131.333	.	.	.	0	VIRU	0	.
71	M	284	2.45332	10.57	61.1	11.5	88.1	.	1	0.94	0	2	2	100	1	0	．	.	28	1	270.714	2	5	1	1	1	0	1	0	0	2	0	0	39	38.6	117	136	71	92.6667	75.8	27.4	94	0	PNEU	0	.
67	F	162	2.20952	1.76	60.5	15.5	92	.	0	0.73	0	1.6	1	222	0	0	15	0	22	0	.	.	1	0	1	0	0	0	0	0	2	0	0	37.9	.	104	181	120	140.333	.	.	98	0	CHOU	.	.
79	F	159	2.2014	0.05	60.4	6.6	60.8	.	0	0.7	0	0.4	0	210	0	0	15	0	.	0	.	.	0	0	0	0	0	0	0	1	2	0	0	36.3	35.6	83	143	91	108.333	.	.	97	0	．	.	.
68	M	309	2.48996	5.02	60.4	2.7	66	5	0	0.96	0	0.4	0	95	2	0	15	0	.	0	.	.	2	.	0	0	0	0	0	1	2	0	0	38.3	36.2	130	95	68	77	.	.	98	0	．	0	.
81	F	331	2.51983	5.31	60	6.4	92	1	0	0.7	0	0.8	0	132	1	0	15	0	.	0	.	.	1	.	0	0	0	0	0	1	2	0	0	37.5	36.7	93	98	60	72.6667	.	.	98	0	．	0	.
79	M	247	2.3927	1.33	59.9	4.2	82.2	.	0	0.93	0	1	0	137	1	0	15	0	.	1	.	.	1	0	0	0	0	0	0	0	3	0	0	36.5	36.4	61	120	80	93.3333	.	.	92	0	．	.	.
77	F	269	2.42975	5.15	59.9	9.1	60.9	.	0	0.71	0	0.8	0	369	0	1	15	0	.	0	.	.	1	.	1	.	0	0	0	0	3	0	0	38.5	36.6	68	92	56	68	.	.	97	0	OTHE	0	.
83	F	358	2.55388	13.83	59.6	4.2	66.6	.	0	0.7	0	0.4	0	352	0	0	15	0	.	0	.	.	0	0	1	0	0	0	0	1	3	0	0	37.4	36.3	79	112	74	86.6667	.	.	99	1	FN	.	.
65	M	218	2.33846	5.17	59.2	8.2	80.4	.	0	0.99	0	0.6	0	176	0	0	15	0	.	0	.	.	0	.	1	.	0	0	0	1	3	0	0	38.5	36.6	77	100	64	76	.	.	96	1	OTHE	0	.
92	M	198	2.29667	0.3	58.7	6	90.4	.	0	0.91	0	0.7	0	142	1	0	．	.	16	0	.	.	1	0	0	0	0	0	0	0	3	0	0	39.6	.	89	138	75	96	.	.	96	1	．	0	.
61	F	342	2.53403	4.64	58.6	11.9	83	2	0	0.77	0	0.7	0	392	0	0	15	0	.	0	.	.	0	0	0	0	0	0	0	0	3	0	0	36.6	.	91	136	81	99.3333	.	.	.	0	．	0	.
76	M	399	2.60097	1.28	58.5	3	70.6	.	0	0.96	0	0.9	0	40	3	0	15	0	16	0	.	.	3	0	1	0	0	1	0	0	3	0	0	37.7	.	98	129	68	88.3333	.	.	.	1	BILE	.	.
76	M	334	2.52375	5.39	58.5	8	67.8	.	0	0.96	0	0.6	0	352	0	0	15	0	.	0	.	.	0	0	1	0	0	0	0	1	3	0	0	36.6	.	75	125	80	95	.	.	97	1	BILE	.	.
77	M	264	2.4216	4.98	58.3	10.6	82.1	.	0	0.96	0	0.4	0	307	0	0	15	0	.	1	.	.	0	0	1	0	0	0	0	0	3	0	0	37	36.9	88	134	67	89.3333	.	.	92	0	PNEU	.	.
73	F	260	2.41497	0.07	58.2	7	79.3	.	0	0.74	0	0.4	0	220	0	0	15	0	.	0	.	.	0	0	1	0	0	0	0	1	3	0	0	37.5	37.1	82	153	92	112.333	.	.	97	0	CHOU	.	.
54	F	129	2.11059	3.69	58.2	11.5	80.5	.	0	0.8	0	.	.	273	0	1	15	0	.	0	.	.	1	.	0	0	0	0	0	0	3	0	0	37.7	37.3	49	100	53	68.6667	.	.	99	0	．	.	.
82	F	279	2.4456	0.67	58	3.4	64.5	.	0	0.72	0	0.5	0	139	1	0	15	0	.	0	.	.	1	0	0	0	0	0	0	1	3	0	0	37	.	85	124	68	86.6667	.	.	.	1	．	.	.
78	F	317	2.50106	7.11	57.9	9.6	85	.	0	0.73	0	2.6	2	230	0	0	．	.	.	0	.	.	2	.	1	.	0	0	0	0	3	0	0	37.5	36.6	101	114	67	82.6667	.	.	97	0	UTI	0	.
75	F	91	1.95904	0.06	57.7	9.5	79	.	0	0.74	0	0.5	0	193	0	0	15	0	.	0	.	.	0	0	0	0	0	0	0	0	3	0	0	36.4	.	67	167	83	111	.	.	99	0	．	.	.
75	F	145	2.16137	0.05	57.7	2.5	57	1	0	0.74	0	0.5	0	162	0	0	15	0	.	0	.	.	0	0	0	0	0	0	0	0	3	0	0	37.8	.	90	168	71	103.333	.	.	.	0	．	.	.
81	M	292	2.46538	27.48	57.5	13.4	90.4	.	0	0.96	0	0.5	0	179	0	0	15	0	16	1	147.188	3	3	0	1	0	0	1	1	0	3	0	0	38	.	86	133	99	110.333	47.1	46.2	84	0	PNEU	.	.
67	M	366	2.56348	10.81	57.4	8.5	90.1	.	1	1.01	0	1.1	0	178	0	0	．	.	19	1	196.875	3	3	0	1	1	0	1	0	0	3	0	0	38.8	.	96	161	90	113.667	63	39.2	94.3	0	PNEU	0	.
60	F	307	2.48714	8.03	57.3	45.2	95.3	.	1	0.79	0	3.3	2	269	0	0	．	.	18	1	126	3	5	0	1	1	0	1	0	0	3	0	0	40.3	.	117	127	72	90.3333	126	33.6	96	0	PNEU	0	.
71	F	264	2.4216	6.42	57	9.3	81	0	0	0.76	0	0.4	0	342	0	0	15	0	.	0	.	.	0	0	0	0	0	0	0	0	3	0	0	36.7	.	68	146	72	96.6667	.	.	.	0	．	0	.
57	M	381	2.58092	20.89	57	15.8	97	.	0	1.06	0	0.7	0	214	0	0	15	0	.	0	.	.	0	0	1	0	0	1	0	0	3	0	0	38.8	.	98	113	71	85	.	.	.	0	CELL	.	.
85	M	207	2.31597	3.29	56.7	8.3	82.5	.	0	0.96	0	0.9	0	158	0	0	15	0	.	0	.	.	0	0	1	0	0	0	0	1	3	0	0	36.8	.	60	110	51	70.6667	.	.	98	0	CELL	.	.
89	F	198	2.29667	4.15	56.6	5.4	71.9	.	0	0.72	0	0.6	0	205	0	0	.	.	.	0	326	1	1	.	1	.	0	0	0	0	3	0	0	36.8	.	173	102	68	79.3333	65.2	35	94	0	PNEU	.	.
79	M	148	2.17026	4.13	56.6	6.5	65.8	.	0	0.98	0	1.2	1	156	0	0	15	0	.	0	.	.	1	0	0	0	0	0	0	1	3	0	0	36.5	.	59	112	54	73.3333	.	.	98	0	．	.	.
59	M	294	2.46835	9.29	56.5	10	79.1	.	0	1.06	0	0.5	0	283	0	0	15	0	.	0	.	.	0	0	0	0	0	0	0	1	3	0	0	38.3	36.9	59	116	91	99.3333	.	.	98	0	．	0	.
54	M	377	2.57634	3.38	55.6	15.1	89	6	0	1.1	0	0.9	0	209	0	0	15	0	.	0	.	.	0	0	1	0	0	1	0	0	3	0	0	40.2	.	126	109	56	73.6667	.	.	.	0	FUME	0	.
79	M	303	2.48144	3.31	55.4	4.8	71	.	0	1	0	0.3	0	371	0	0	15	0	.	0	.	.	0	0	1	0	0	0	0	0	3	0	0	36.9	36.2	78	140	78	98.6667	.	.	97	0	ARTH	.	.
87	F	218	2.33846	1.27	55.3	4.4	78.3	.	0	0.74	0	0.5	0	85	2	0	15	0	.	0	.	.	2	0	1	0	0	1	1	0	3	0	0	39.4	36.5	113	152	75	100.667	.	.	97	0	PNEU	0	.
72	M	351	2.54531	6.14	55	10.5	81.3	.	0	1.03	0	.	.	221	0	1	．	.	.	0	.	.	1	.	1	.	1	0	0	1	3	0	0	38.1	36.6	86	96	56	69.3333	.	.	96	1	FN	0	.
81	M	415	2.61805	6.12	55	6.9	29.2	.	0	1	0	2.5	2	86	2	0	．	.	.	0	586.5	0	4	.	1	.	0	0	0	0	3	0	0	40	.	96	187	109	135	117.3	28.1	99	0	VIRU	.	.
76	M	282	2.45025	14.46	54.8	7.8	66.1	.	0	1.02	0	0.5	0	161	0	0	15	0	16	0	.	.	0	0	1	0	0	1	0	0	3	0	0	37.8	36.4	90	136	68	90.6667	.	.	98	0	PNEU	0	.
85	M	358	2.55388	8.46	54.8	11.2	45	1	0	0.99	0	0.4	0	378	0	0	15	0	.	0	.	.	0	0	0	0	0	0	0	0	3	0	0	36.5	.	83	138	58	84.6667	.	.	.	0	．	0	.
82	F	394	2.5955	2.97	54.6	4.1	82.6	.	0	0.76	0	.	.	130	1	0	15	0	.	0	.	.	1	0	0	0	0	0	0	0	3	0	0	39.9	36.6	85	120	73	88.6667	.	.	96	0	．	0	.
82	M	259	2.4133	13.3	54.2	10.4	73.6	.	0	1.01	0	0.8	0	318	0	0	15	0	.	0	361	1	1	0	1	0	0	1	0	0	3	0	0	38	37.4	107	199	91	127	72.2	31.2	97	0	OTHE	0	.
86	M	244	2.38739	8.01	54	9.8	84.8	.	0	1	0	0.6	0	151	0	0	15	0	.	0	.	.	0	0	1	0	0	0	1	1	3	0	0	36.8	36.7	79	127	74	91.6667	.	.	91	0	PNEU	.	.
82	F	128	2.10721	0.47	53.9	1.3	22	2	0	0.77	0	0.7	0	128	1	0	15	0	.	0	.	.	1	0	0	0	0	0	0	0	3	0	0	36.4	.	64	121	64	83	.	.	.	0	．	.	.
72	M	242	2.38382	4.18	53.3	13.4	78.1	.	0	1.06	0	0.7	0	187	0	0	．	.	.	0	300	2	2	.	0	0	0	0	0	0	3	0	0	36.6	.	85	127	78	94.3333	60	47.2	94	0	．	.	.
69	F	214	2.33041	0.76	52.8	3.9	80.3	.	0	0.82	0	.	.	235	0	0	15	0	.	0	.	.	0	0	0	0	0	0	0	1	3	0	0	37.3	37	90	140	96	110.667	.	.	98	0	．	.	.
81	F	190	2.27875	4.76	52.6	5.3	56.9	.	0	0.79	0	.	.	203	0	0	15	0	.	1	.	.	0	0	0	0	0	0	0	0	3	0	0	37	36.7	75	103	56	71.6667	.	.	99	0	．	0	.
96	F	285	2.45484	11.15	52.2	11.4	63.4	.	0	0.76	0	.	.	112	1	0	15	0	.	0	1165.5	0	1	0	0	0	0	0	0	0	3	0	0	36.9	36.5	77	149	68	95	233.1	40.5	98	0	．	.	.
69	M	278	2.44404	3.01	51.9	6.1	56.5	23.5	0	1.1	0	0.3	0	287	0	0	15	0	.	0	.	.	0	0	0	0	0	0	0	1	3	0	0	37.2	36.6	89	136	69	91.3333	.	.	97	1	．	0	.
75	M	255	2.40654	1.13	51.7	9.9	81.5	.	0	1.08	0	0.9	0	270	0	0	15	0	.	0	.	.	0	0	1	0	0	0	1	0	3	0	0	36.5	.	84	107	70	82.3333	.	.	97	0	PNEU	0	.
77	F	168	2.22531	0.06	51.2	5.9	73.2	.	0	0.82	0	0.3	0	166	0	0	．	.	20	0	.	.	0	0	1	0	0	0	0	0	3	0	0	37.6	.	100	121	84	96.3333	.	.	98	0	VIRU	.	.
93	M	219	2.34044	3.13	51.1	1.7	83	2	0	1.03	0	0.5	0	143	1	0	15	0	.	0	.	.	1	0	1	0	0	0	0	0	3	0	0	36.5	35.8	61	126	65	85.3333	.	.	.	0	PNEU	0	.
76	F	331	2.51983	1.44	50.7	4.1	53.4	.	0	0.83	0	0.3	0	124	1	0	15	0	.	0	.	.	1	0	1	0	0	0	0	0	3	0	0	36.9	.	74	123	83	96.3333	.	.	98	0	CELL	.	.
78	M	399	2.60097	9.57	50.6	1.6	5	6	0	1.09	0	0.7	0	12	4	0	15	0	.	0	.	.	4	0	1	0	0	0	0	1	3	0	0	37.5	37.1	76	106	54	71.3333	.	.	98	1	FN	0	.
69	F	395	2.5966	11.28	50.2	8.1	67	4	0	0.86	0	0.5	0	356	0	0	15	0	.	0	.	.	0	.	0	0	0	0	0	1	3	0	0	38.1	36.9	58	100	67	78	.	.	99	0	．	.	.
73	F	375	2.57403	1.62	50	6.6	61.7	.	0	0.85	0	.	.	427	0	0	15	0	18	0	.	.	0	0	0	0	0	0	0	1	3	0	0	36.7	.	75	103	58	73	.	.	91	0	．	.	.
82	F	388	2.58883	10.02	49.6	3.6	80	64	1	0.83	0	0.5	0	244	0	3	15	0	34	1	244.75	2	5	1	1	1	1	1	0	1	3	0	1	36.9	35.6	109	64	53	56.6667	97.9	16.5	97.8	0	CHOU	0	.
76	M	299	2.47567	7.94	49.4	13.9	78.2	.	0	1.12	0	0.7	0	271	0	0	15	0	.	0	296	2	2	0	1	0	0	1	0	0	3	0	0	38.4	.	104	130	63	85.3333	59.2	33.3	95	0	PNEU	0	.
76	M	322	2.50786	6.7	49.4	6.8	89.6	.	0	1.12	0	0.4	0	111	1	0	15	0	.	0	377.5	1	2	0	1	0	0	0	0	0	3	0	0	36.6	.	62	113	73	86.3333	75.5	32	97	0	PNEU	.	.
79	M	214	2.33041	1.11	49.4	11.2	80.3	.	0	1.11	0	0.9	0	151	0	0	15	0	.	1	167.778	3	3	0	0	0	0	0	1	0	3	0	0	36.4	.	104	157	95	115.667	60.4	34.7	94	0	．	.	.
56	M	377	2.57634	5.72	49.2	16.1	88	.	0	1.22	1	0.4	0	426	0	1	15	0	.	0	.	.	2	.	1	.	0	1	0	0	3	0	0	37.1	35.8	100	74	46	55.3333	.	.	98	1	PNEU	0	.
76	F	310	2.49136	4.81	48.8	5.6	71	3	0	0.86	0	0.9	0	143	1	0	15	0	.	0	.	.	1	0	1	0	0	0	0	0	3	0	0	37.3	.	81	133	63	86.3333	.	.	.	0	PNEU	.	.
64	F	423	2.62634	17.77	48.8	6.9	74	.	0	0.9	0	0.9	0	274	0	1	15	0	.	0	405.5	0	1	.	0	0	0	0	0	1	3	0	0	37	.	70	95	47	63	81.1	30.5	97.3	0	．	0	.
63	F	138	2.13988	0.32	48.4	14.6	82.7	.	0	0.91	0	0.4	0	218	0	0	15	0	20	0	.	.	0	0	0	0	0	0	0	0	3	0	0	35.8	.	58	151	69	96.3333	.	.	100	0	．	.	.
59	F	286	2.45637	1.67	48.2	7.7	79.8	.	0	0.93	0	0.3	0	211	0	0	．	.	20	0	290	2	2	0	1	0	0	0	0	1	3	0	0	37.3	36.3	96	124	99	107.333	58	35.4	92	0	PNEU	.	.
94	F	379	2.57864	14.96	47.7	8.7	73.8	.	0	0.83	0	0.5	0	320	0	0	．	.	.	0	.	.	0	.	0	0	0	0	0	0	3	0	0	36.9	36.4	66	121	84	96.3333	.	.	97	0	．	.	.
79	F	169	2.22789	0.07	47.6	8.8	65.9	.	0	0.87	0	0.6	0	368	0	0	15	0	26	0	632	0	0	0	0	0	0	0	0	0	3	0	0	37.3	.	106	198	98	131.333	126.4	12.2	100	0	．	.	.
86	M	148	2.17026	2.29	47.3	9.7	72.1	.	0	1.13	0	0.6	0	177	0	0	15	0	12	0	321	1	1	0	1	0	0	0	0	0	3	0	0	36.7	.	88	147	87	107	64.2	34.4	96	0	PNEU	.	.
72	M	256	2.40824	5.23	47	8.7	42.5	8.5	0	1.19	0	0.9	0	302	0	1	15	0	.	0	.	.	1	0	0	0	0	0	0	1	3	0	0	37.3	36.9	85	108	44	65.3333	.	.	98	0	．	0	.
91	F	377	2.57634	7.55	46.3	12.3	87.6	.	0	0.86	0	.	.	228	0	0	15	0	20	1	151.5	3	3	0	1	0	0	0	1	0	3	0	0	37.5	.	107	152	65	94	60.6	39.6	94	0	PNEU	.	.
88	F	226	2.35411	0.77	46.2	2.9	41.7	49.8	0	0.87	0	0.4	0	120	1	1	．	.	.	0	330.5	1	3	.	1	.	0	1	0	0	3	0	0	37.9	36.6	100	96	54	68	66.1	34.2	94.8	0	VIRU	.	.
85	F	221	2.34439	1.11	46.1	5.4	78.9	.	0	0.88	0	0.4	0	358	0	0	．	.	.	0	.	.	0	.	0	0	0	0	0	0	3	0	0	36.9	.	72	139	64	89	.	.	.	0	．	.	.
78	M	406	2.60853	9.8	45.5	10.6	63.3	.	0	1.2	1	0.3	0	609	0	0	15	0	.	0	.	.	1	0	1	0	0	0	0	1	3	0	0	36.7	36.3	73	150	74	99.3333	.	.	98	0	CHOU	.	.
89	F	346	2.53908	27.57	45.5	8.9	88.3	.	0	0.88	0	0.9	0	181	0	0	．	.	.	1	.	.	0	.	1	.	0	0	0	0	3	0	0	38.8	.	62	146	89	108	.	.	98	0	VIRU	0	.
79	M	222	2.34635	6.98	45.3	5.4	62.4	.	0	1.2	1	0.3	0	327	0	0	15	0	.	1	.	.	1	0	1	0	0	0	0	1	3	0	0	36.6	36.3	87	134	61	85.3333	.	.	100	0	PNEU	.	.
57	M	393	2.59439	11.01	45.2	10.6	84.7	.	0	1.31	1	0.9	0	210	0	0	15	0	.	0	.	.	1	0	1	0	0	0	0	0	3	0	0	37.2	37.5	75	127	85	99	.	.	98	1	FUME	0	.
86	F	352	2.54654	8.74	44.8	9.6	87.5	.	0	0.9	0	0.8	0	166	0	1	．	.	.	0	.	.	1	.	0	0	0	0	0	0	4	0	0	37.1	.	106	98	51	66.6667	.	.	100	0	．	0	.
68	F	348	2.54158	13.07	44.7	11.6	83.6	.	1	0.96	0	0.7	0	214	0	1	15	0	.	0	.	.	1	.	1	.	0	0	0	0	4	0	0	37.4	36.5	69	77	39	51.6667	.	.	96	0	UTI	0	.
73	M	308	2.48855	14.4	44.4	9.5	90.5	.	0	1.25	1	1	0	112	1	0	15	0	16	0	.	.	2	0	1	0	0	1	0	0	4	0	0	39.6	37.2	95	135	74	94.3333	.	.	98	0	UTI	0	.
86	F	195	2.29003	5.67	44.3	3.8	75.1	.	1	0.91	0	0.5	0	207	0	0	4	4	30	1	239.643	2	6	1	1	1	0	0	0	0	4	0	0	37.3	36.7	80	116	58	77.3333	67.1	61.3	95	0	PNEU	.	.
76	F	322	2.50786	6.85	44.3	17.8	80	3	1	0.94	0	.	.	416	0	0	.	0	.	1	.	.	0	.	1	.	0	0	0	0	4	0	0	36.7	36.4	69	120	48	72	.	.	97	0	PNEU	0	.
64	M	288	2.45939	8.93	43.8	14.9	73.4	.	0	1.31	1	0.4	0	386	0	0	15	0	.	0	.	.	1	.	0	0	0	0	0	0	4	0	0	36.8	.	86	98	66	76.6667	.	.	.	0	．	.	.
79	F	395	2.5966	13.89	43.3	17.3	91	.	0	0.95	0	2	2	180	0	0	．	.	18	1	.	.	2	0	1	0	0	1	0	1	4	0	0	38.8	.	82	202	106	138	.	.	98	0	UTI	1	1
88	M	272	2.43457	8.85	43.2	7.3	75	.	0	1.22	1	0.2	0	246	0	0	15	0	.	0	.	.	1	0	1	0	0	0	0	1	4	0	0	38.2	36	81	135	61	85.6667	.	.	.	1	UTI	.	.
93	M	173	2.23805	1.64	42.9	17.5	48.9	.	1	1.21	1	0.6	0	301	0	0	3	4	26	1	128	3	8	1	0	0	0	0	1	0	4	0	0	.	36.8	109	177	64	101.667	128	83.2	99	0	．	.	.
77	M	175	2.24304	0.05	42.9	10.2	66.4	.	0	1.27	1	0.4	0	250	0	1	15	0	.	0	947.5	0	1	0	0	0	0	0	0	1	4	0	0	36.5	.	69	123	54	77	189.5	33.9	94	0	．	.	.
79	F	381	2.58092	53.16	42.3	10.4	83.9	.	0	0.97	0	0.3	0	237	0	0	15	0	.	1	325.625	1	1	0	1	0	0	1	0	0	4	0	0	37.7	37.2	114	131	85	100.333	104.2	30.6	94	0	PNEU	.	.
67	F	403	2.60531	15.49	42	7.1	84	6	0	1.02	0	0.7	0	102	1	0	．	.	.	1	212.5	2	3	.	1	.	0	1	0	0	4	0	0	39.7	36.4	98	142	80	100.667	51	40.3	91	0	PNEU	0	.
70	F	380	2.57978	6.59	41.9	17	67	7	0	1.01	0	0.4	0	454	0	0	15	0	.	0	.	.	0	0	1	0	0	1	0	1	4	0	0	38.4	36.4	109	138	85	102.667	.	.	97	1	PNEU	.	.
82	M	234	2.36922	0.8	41.5	5.1	74.8	.	0	1.29	1	0.3	0	179	0	0	15	0	.	0	.	.	1	0	0	0	0	0	0	0	4	0	0	36.9	.	70	183	65	104.333	.	.	98	0	．	.	.
90	F	339	2.5302	10.29	41.2	7.9	81.2	.	0	0.96	0	.	.	334	0	0	．	.	.	0	.	.	0	.	0	0	0	0	0	0	4	0	0	37	36.1	102	100	71	80.6667	.	.	98	0	．	.	.
92	F	403	2.60531	2.84	40.9	5.6	83	.	0	0.96	0	0.4	0	354	0	0	15	0	.	0	.	.	0	0	0	0	0	0	0	0	4	0	0	37.7	.	58	159	63	95	.	.	.	0	．	.	.
71	M	357	2.55267	12.41	40.8	5.4	90.4	.	0	1.36	1	0.9	0	144	1	0	15	0	.	0	.	.	2	0	1	0	0	0	0	1	4	0	0	37.6	.	94	105	65	78.3333	.	.	93	1	PNEU	.	.
93	M	159	2.2014	0.1	40.3	6	85.1	.	0	1.28	1	1	0	146	1	0	．	.	30	0	701.5	0	2	1	1	1	0	1	0	0	4	0	0	39.1	.	96	156	102	120	140.3	31.4	97	0	VIRU	0	.
72	M	195	2.29003	0.11	40	7.7	65.2	.	0	1.38	1	0.3	0	147	1	0	15	0	.	0	.	.	2	0	1	0	0	0	0	0	4	0	0	38.3	36.7	80	126	57	80	.	.	98	0	OTHE	0	.
82	F	213	2.32838	20.79	40	14.5	83.9	.	0	1.01	0	0.4	0	290	0	0	15	0	.	0	.	.	0	0	1	0	0	0	0	1	4	0	0	37	.	80	109	55	73	.	.	98	0	CHOU	.	.
75	M	293	2.46687	0.98	38.6	31.9	23.2	.	0	1.41	1	0.6	0	5	4	0	15	0	.	1	.	.	5	0	0	0	0	0	1	0	4	0	0	37.5	36.5	66	124	58	80	.	.	96	0	．	0	.
82	M	390	2.59106	0.34	37.3	3.9	52.1	.	0	1.42	1	0.6	0	70	2	0	．	.	22	0	.	.	3	1	0	0	0	0	0	1	4	0	0	36.6	.	68	126	67	86.6667	.	.	96	0	．	.	.
94	M	263	2.41996	0.05	37	9.3	75.6	.	0	1.38	1	.	.	168	0	0	15	0	.	0	.	.	1	0	1	0	0	1	0	1	4	0	0	38.7	36.3	93	189	104	132.333	.	.	98	1	UTI	.	.
82	M	264	2.4216	0.05	37	9.4	83	.	0	1.43	1	0.9	0	245	0	0	15	0	12	0	.	.	1	0	0	0	0	0	0	0	4	0	0	36.6	.	104	159	84	109	.	.	98	0	．	.	.
91	F	308	2.48855	1.27	36.1	8.4	74.4	.	0	1.08	0	0.4	0	193	0	0	15	0	.	0	.	.	0	0	0	0	0	0	0	0	4	0	0	37.3	36.9	52	134	46	75.3333	.	.	97	0	．	1	1
73	M	379	2.57864	1.01	35.6	11.4	62.4	.	0	1.53	1	0.4	0	300	0	0	15	0	.	0	.	.	1	0	1	0	0	0	0	1	4	0	0	39	37.4	90	125	68	87	.	.	.	1	UTI	0	.
69	F	380	2.57978	5.85	34.8	7.1	68.5	.	0	1.2	1	1	0	133	1	0	15	0	.	1	.	.	2	.	0	0	0	0	0	0	4	0	1	36.7	36	94	97	74	81.6667	.	.	99	0	．	0	.
79	M	374	2.57287	14.92	34.5	22.6	86.8	.	0	1.54	1	0.7	0	326	0	0	15	0	.	0	.	.	1	0	1	0	0	0	0	0	4	0	0	36.9	.	74	130	81	97.3333	.	.	96	0	CELL	.	.
67	M	244	2.38739	8.76	34.5	27.8	77	6	0	1.61	1	2.2	2	192	0	0	15	0	.	0	.	.	3	0	1	0	0	0	0	0	4	0	0	36.9	36.4	64	122	71	88	.	.	98	0	UTI	0	.
91	M	328	2.51587	2.63	34.4	7.4	71.7	.	1	1.49	1	0.3	0	237	0	0	14	1	16	0	.	.	2	0	0	0	0	0	0	0	4	0	0	37.1	36.7	62	129	47	74.3333	.	.	97	0	．	.	.
79	M	395	2.5966	5.64	33.3	31.7	89.5	.	0	1.59	1	1.3	1	154	0	0	15	0	.	0	.	.	2	0	0	0	0	0	1	1	4	0	0	39	37	107	109	60	76.3333	.	.	98	1	．	.	.
79	F	107	2.02938	11.14	32.3	13.9	84.4	.	0	1.24	1	0.8	0	261	0	0	．	.	24	0	445	0	1	1	1	1	0	0	0	0	4	0	0	36.9	.	95	113	51	71.6667	89	21.6	98	0	UTI	0	.
89	F	389	2.58995	9.53	31.5	7.9	73.4	.	0	1.23	1	0.4	0	108	1	0	15	0	.	0	.	.	2	0	1	0	0	0	0	0	4	0	0	37.2	36.8	66	116	57	76.6667	.	.	95	0	UTI	1	3
77	M	407	2.60959	1.57	28.6	10.3	69.7	.	0	1.84	1	0.5	0	295	0	1	15	0	20	1	347.143	1	3	0	1	0	0	1	1	0	5	1	0	36.8	35.8	75	86	36	52.6667	97.2	28.8	100	1	PNEU	.	.
89	M	286	2.45637	0.89	27.6	10.8	70.3	.	0	1.83	1	0.2	0	171	0	0	．	.	.	0	.	.	1	.	1	.	0	0	0	1	5	1	0	38.4	.	80	140	61	87.3333	.	.	99	0	OTHE	.	.
70	M	339	2.5302	0.05	27.3	14.5	33.7	.	1	1.97	1	0.4	0	236	0	1	6	3	.	1	198.75	3	8	1	0	0	0	0	1	0	5	1	1	36.2	.	59	88	45	59.3333	159	33	100	0	．	.	.
83	M	368	2.56585	0.88	27	7.3	71.2	.	0	1.9	1	0.3	0	260	0	0	15	0	.	0	.	.	1	0	0	0	0	0	1	1	5	1	0	37.4	36.5	107	108	59	75.3333	.	.	97	1	．	.	.
94	F	284	2.45332	1.35	24.1	7.5	73.8	.	0	1.55	1	0.4	0	290	0	0	.	.	15	0	.	.	1	0	0	0	0	0	0	0	5	1	0	37	36.9	71	181	82	115	.	.	98	0	．	0	.
69	M	282	2.45025	0.05	23.8	5.2	68.1	.	0	2.24	2	0.5	0	219	0	0	15	0	.	0	.	.	2	0	1	0	0	0	0	0	5	1	0	36.9	.	84	122	66	84.6667	.	.	.	0	ARTH	.	.
62	F	376	2.57519	2.69	20.7	19.2	75	.	0	1.99	1	0.5	0	246	0	0	15	0	.	1	110	3	4	.	1	.	0	1	0	0	5	1	0	38.2	37.4	93	93	59	70.3333	39.6	48.1	91	0	PNEU	1	1
75	M	401	2.60314	2.69	14.1	6	82.1	.	0	3.53	3	.	.	196	0	0	15	0	.	0	.	.	3	0	0	0	0	0	0	1	6	1	0	38.8	.	90	118	66	83.3333	.	.	99	0	．	0	.
63	M	802	2.90417	18.58	165.5	0.1	16.7	.	0	0.39	0	0.4	0	90	2	1	．	.	.	1	.	.	3	.	1	.	1	1	1	0	1	0	1	38.3	37	120	82	51	61.3333	.	.	100	0	CHOU	0	.
59	M	1313	3.11826	18.18	144.2	15.7	92.4	.	0	0.45	0	1.5	1	156	0	0	15	0	.	0	.	.	1	0	1	0	0	0	1	1	1	0	0	37.3	35.9	101	109	68	81.6667	.	.	96	1	．	0	.
57	F	557	2.74586	0.12	137.4	4	45.1	.	0	0.36	0	0.5	0	89	2	0	15	0	.	0	.	.	2	0	1	0	0	1	0	1	1	0	0	38.8	37.2	125	121	89	99.6667	.	.	97	0	FN	0	.
82	F	558	2.74663	10.66	127.6	5.7	69	1	0	0.35	0	0.4	0	398	0	0	．	.	.	0	.	.	0	.	0	0	0	0	0	0	1	0	0	36.8	.	84	142	75	97.3333	.	.	96	0	．	0	.
70	M	1026	3.01115	15.89	122.3	20.1	93.6	.	0	0.5	0	0.5	0	348	0	0	.	.	27	0	.	.	0	1	1	1	0	1	1	0	1	0	0	36.8	35.7	100	115	77	89.6667	.	.	97	1	PNEU	.	.
71	F	490	2.6902	10.34	118.2	3.8	69.8	.	0	0.39	0	0.5	0	148	1	0	15	0	.	1	301.538	1	2	0	1	0	0	1	1	0	1	0	0	39.9	.	88	113	74	87	78.4	32.2	98	1	PNEU	0	.
74	F	661	2.8202	20.13	113.6	9	79.3	.	0	0.4	0	2	2	161	0	0	．	.	25	0	.	.	2	1	1	1	0	0	1	0	1	0	0	37.5	36.1	77	163	75	104.333	.	.	96	1	PNEU	.	.
30	F	447	2.65031	12.89	112.8	7.7	79.4	.	0	0.51	0	0.3	0	163	0	0	15	0	.	0	.	.	0	0	1	0	0	0	0	0	1	0	0	40.5	.	85	115	82	93	.	.	98	0	OTHE	.	.
57	M	2830	3.45179	31.32	112.4	0.1	.	.	0	0.57	0	0.9	0	22	3	0	15	0	.	0	.	.	3	0	1	0	0	1	0	1	1	0	0	38.8	37	130	115	74	87.6667	.	.	98	0	FUME	0	.
60	F	771	2.88705	0.23	111.5	6.4	77.9	.	0	0.43	0	0.9	0	207	0	0	15	0	.	0	.	.	0	0	0	0	0	0	0	0	1	0	0	36.6	36.4	128	179	94	122.333	.	.	92	0	．	0	.
72	F	503	2.70157	23.19	111.4	10.7	94.5	.	0	0.41	0	1.5	1	199	0	0	．	.	32	0	315.5	1	2	.	1	.	0	1	0	0	1	0	0	37	.	97	136	100	112	63.1	30.8	98	0	PNEU	0	.
56	M	930	2.96848	20.42	110.9	12.8	80.1	.	0	0.58	0	0.5	0	452	0	0	15	0	.	1	.	.	0	0	1	0	0	1	1	1	1	0	0	38	.	101	140	90	106.667	.	.	89	1	OTHE	0	.
76	M	1087	3.03623	17.28	109.8	7.4	75	.	0	0.54	0	1	0	273	0	0	15	0	.	0	.	.	0	0	0	0	0	0	0	1	1	0	0	37.6	36.9	88	117	74	88.3333	.	.	98	1	．	.	.
62	M	2709	3.43281	9.35	107.7	9	89.7	.	0	0.58	0	6.8	3	115	1	0	15	0	16	0	.	.	4	0	1	0	0	0	0	1	1	0	0	38.2	.	81	153	130	137.667	.	.	99	0	BILE	0	.
31	F	454	2.65706	1.72	107.2	6.1	69.1	.	0	0.53	0	22.4	4	119	1	1	15	0	.	0	.	.	6	0	0	0	0	0	0	1	1	0	0	37.2	38.2	82	89	58	68.3333	.	.	98	0	．	.	.
73	M	486	2.68664	27.93	106.8	13.2	85.8	.	0	0.56	0	0.1	0	701	0	0	15	0	.	0	.	.	0	0	0	0	0	0	0	1	1	0	0	39.4	36.4	93	116	56	76	.	.	95	0	．	.	.
74	M	598	2.7767	1.13	106.4	4.4	90.9	.	0	0.56	0	0.3	0	346	0	0	15	0	12	0	.	.	0	0	1	0	0	1	1	0	1	0	0	40.6	.	129	127	64	85	.	.	95	0	PNEU	.	.
71	M	2405	3.38112	23.24	105.6	14.9	89	.	1	0.57	0	0.9	0	226	0	0	15	0	.	1	208.571	2	2	.	1	1	0	1	0	0	1	0	0	38.4	38.3	130	145	78	100.333	73	38.6	96	1	OTHE	.	.
67	M	2775	3.44326	4.84	105.3	11.2	83.7	.	0	0.58	0	1.6	1	203	0	0	15	0	.	0	.	.	1	0	1	0	0	1	0	0	1	0	0	40	.	111	105	70	81.6667	.	.	98	0	BILE	0	.
57	M	753	2.87679	7.12	104.4	6.5	72.1	.	1	0.61	0	0.5	0	156	0	3	3	4	21	1	365.833	1	8	1	1	1	1	1	1	0	1	0	1	35.9	.	73	71	53	59	219.5	18.9	100	0	PNEU	0	.
63	M	688	2.83759	19.84	103.3	10.7	79.2	.	0	0.6	0	0.5	0	528	0	0	．	.	.	0	.	.	0	.	1	.	0	1	1	0	1	0	0	38.3	.	96	129	95	106.333	.	.	95	1	UTI	.	.
87	F	491	2.69108	21.56	102.8	6.9	90.6	.	0	0.42	0	0.7	0	167	0	0	15	0	.	0	276.5	2	2	0	1	0	1	0	1	0	1	0	0	38.3	36.7	86	154	75	101.333	55.3	34.6	91.3	0	PNEU	0	.
59	F	506	2.70415	9.13	101.6	14.1	84	.	0	0.47	0	0.5	0	252	0	0	15	0	.	0	.	.	0	0	1	0	0	1	0	1	1	0	0	36.6	.	93	105	66	79	.	.	.	0	PNEU	0	.
63	M	732	2.86451	9.76	101.4	9.3	62.7	.	1	0.61	0	3.7	2	146	1	1	15	0	28	1	.	.	4	1	1	1	0	1	1	0	1	0	0	36.7	36.6	100	96	56	69.3333	.	.	95	1	FUME	.	.
90	M	815	2.91116	12.8	100.6	8.4	89.9	.	0	0.56	0	1.7	1	140	1	0	15	0	.	1	.	.	2	0	0	0	0	0	0	0	1	0	0	37.6	37	84	123	58	79.6667	.	.	94	1	．	.	.
39	F	1004	3.00173	6.35	100.3	9.7	81	2	1	0.53	0	1	0	122	1	0	3	4	19	1	342.5	1	6	0	1	1	0	1	1	0	1	0	0	39.4	37	91	135	96	109	137	35.1	100	0	OTHE	0	.
86	M	1071	3.02979	6.06	99.9	12	86.8	.	0	0.57	0	.	.	373	0	0	15	0	.	1	.	.	0	0	1	0	0	0	0	0	1	0	0	36.7	.	87	155	68	97	.	.	97	1	PNEU	0	.
51	F	461	2.6637	8.71	99	0.5	64.7	.	0	0.5	0	1.4	1	22	3	0	15	0	.	0	.	.	4	.	1	.	0	1	0	1	1	0	0	38.3	37.6	112	100	65	76.6667	.	.	99	0	FN	0	.
65	M	526	2.72099	4.98	98.8	10.8	93	3	0	0.62	0	0.4	0	351	0	0	15	0	.	0	.	.	0	0	0	0	0	0	0	1	1	0	0	37	.	77	120	63	82	.	.	97	0	．	.	.
62	M	1628	3.21165	29.31	98.4	1.1	6.8	2	1	0.63	0	1.7	1	47	3	1	．	.	12	1	310	1	6	1	1	1	1	1	1	0	1	0	1	37	36.5	108	92	56	68	124	49.8	100	1	CHOU	0	.
66	M	976	2.98945	11.88	98.3	12.3	81.8	.	0	0.62	0	1	0	272	0	0	15	0	.	1	151.25	3	3	.	1	.	0	1	1	0	1	0	0	37.5	36.4	115	82	61	68	60.5	36.7	94	0	PNEU	0	.
59	M	1606	3.20575	12.5	98.1	22.3	92.2	.	0	0.64	0	2.8	2	315	0	0	15	0	.	0	.	.	2	0	1	0	0	1	1	0	1	0	0	40	37	103	102	55	70.6667	.	.	97	1	FUME	1	0
56	M	1960	3.29226	13.08	97.9	20.4	95.6	.	0	0.65	0	0.8	0	598	0	0	15	0	.	1	.	.	0	0	1	0	0	1	1	0	1	0	0	39.8	36.4	120	152	88	109.333	.	.	98	1	BILE	0	.
71	M	558	2.74663	11.98	96.3	12.1	82.7	.	0	0.62	0	0.8	0	280	0	0	15	0	20	1	226.562	2	2	0	1	0	0	0	0	0	1	0	0	36.9	.	84	145	78	100.333	72.5	47.5	95	0	PNEU	.	.
78	F	697	2.84323	13.57	96	13.6	77.4	.	0	0.46	0	0.4	0	348	0	0	15	0	.	1	.	.	0	0	1	0	0	1	0	1	1	0	0	36.8	.	109	145	72	96.3333	.	.	97	0	PNEU	0	.
47	F	504	2.70243	25.4	95.1	25.1	93.2	.	0	0.53	0	0.3	0	507	0	0	15	0	.	0	.	.	0	0	0	0	0	0	0	0	1	0	0	36.5	.	67	104	56	72	.	.	98	0	．	0	.
65	F	457	2.65992	23.11	94.4	19.7	90.4	2	0	0.49	0	0.4	0	382	0	0	15	0	.	0	.	.	0	0	0	0	0	0	0	0	1	0	0	40.4	36.7	63	103	60	74.3333	.	.	97	0	．	0	.
69	M	1145	3.05881	23.98	93.8	14.9	78.2	.	0	0.64	0	1.6	1	343	0	0	15	0	.	0	359	1	2	0	1	0	0	1	0	0	1	0	0	37.4	.	93	142	80	100.667	71.8	30.6	96.2	0	ARTH	0	.
52	M	858	2.93349	10.56	93.7	5.8	82	.	1	0.69	0	0.7	0	201	0	2	．	.	24	1	198.182	3	5	1	1	1	0	0	0	0	1	0	1	39.7	36.8	74	96	69	78	109	40.6	99	0	BILE	0	.
40	M	631	2.80003	15.87	93.6	6.7	65.3	.	0	0.74	0	1.5	1	42	3	1	15	0	18	0	.	.	5	0	1	0	0	1	0	0	1	0	0	39.3	.	120	98	53	68	.	.	.	1	PNEU	0	.
64	M	1035	3.01494	10.77	92.7	7.5	76.4	.	0	0.66	0	0.8	0	161	0	0	15	0	.	0	.	.	0	0	1	0	0	0	0	1	1	0	0	36.7	35.5	80	117	79	91.6667	.	.	98	1	FUME	.	.
72	M	443	2.6464	8.08	92.6	10.1	91.4	.	0	0.64	0	0.5	0	396	0	0	15	0	.	0	.	.	0	0	0	0	0	0	1	1	1	0	0	37.7	36.8	98	155	98	117	.	.	95	1	．	0	.
71	F	995	2.99782	25	92.1	10.1	86.2	.	0	0.49	0	1.6	1	129	1	0	15	0	.	1	.	.	2	0	1	0	0	0	0	1	1	0	0	37.4	36.6	87	119	59	79	.	.	97	0	FUME	0	.
89	M	2021	3.30557	20.26	91.9	12.2	82.1	.	0	0.61	0	.	.	165	0	0	15	0	.	0	341.5	1	1	0	1	0	0	0	0	0	1	0	0	36.8	36.3	81	151	67	95	68.3	36.7	95.2	0	BILE	.	.
67	F	1345	3.12872	16.44	91.6	12	88.6	.	1	0.5	0	0.2	0	348	0	0	6	3	24	1	146.75	3	6	.	1	1	1	1	0	0	1	0	1	38.6	.	84	110	50	70	58.7	48.8	96	0	OTHE	1	0
75	M	2276	3.35717	2.63	90	4.9	82.2	.	0	0.65	0	2.4	2	215	0	0	15	0	.	0	460.5	0	2	0	1	0	0	1	0	1	1	0	0	39.8	.	90	102	56	71.3333	92.1	24.3	96	0	BILE	1	0
61	M	521	2.71684	14.58	89.5	6.2	79	.	1	0.69	0	0.6	0	175	0	0	4	4	16	1	337.143	1	5	0	1	1	0	1	0	1	2	0	0	41.1	37.4	78	155	97	116.333	118	41.9	100	0	PNEU	0	.
77	M	556	2.74507	5.06	89.3	18.9	84.5	.	0	0.65	0	0.9	0	781	0	0	15	0	24	0	442	0	0	1	1	1	0	1	1	0	2	0	0	36	35.8	107	95	71	79	88.4	20.7	97	1	PNEU	.	.
69	F	647	2.8109	19.11	88.8	11.4	93.4	.	0	0.51	0	1.3	1	350	0	0	15	0	.	0	.	.	1	0	1	0	0	1	0	1	2	0	0	38.3	.	104	114	73	86.6667	.	.	98	1	BILE	0	.
41	M	783	2.89376	19.76	87.7	15.9	84.9	.	0	0.78	0	0.5	0	222	0	0	15	0	.	0	.	.	0	0	1	0	0	1	0	0	2	0	0	38.3	36.7	96	128	86	100	.	.	98	0	OTHE	.	.
60	M	820	2.91381	5.58	87.1	6.3	65.8	.	0	0.71	0	0.7	0	132	1	0	15	0	.	0	.	.	1	0	0	0	0	0	0	1	2	0	0	36.5	.	60	103	71	81.6667	.	.	98	1	．	.	.
67	M	888	2.94841	4.77	87.1	0.1	.	.	0	0.69	0	0.5	0	29	3	0	15	0	.	0	.	.	3	.	1	.	1	1	1	0	2	0	0	39.5	36.6	77	96	68	77.3333	.	.	98	0	PNEU	1	0
60	F	1223	3.08743	7.9	86.9	10.2	73.8	.	0	0.54	0	0.3	0	335	0	0	15	0	18	0	.	.	0	0	1	0	0	1	0	1	2	0	0	39.4	.	120	150	76	100.667	.	.	99	1	UTI	0	.
75	F	794	2.89982	19.26	86.7	22	88	.	0	0.51	0	0.3	0	385	0	0	15	0	.	1	.	.	0	0	1	0	0	1	0	1	2	0	0	38.9	36.3	98	104	66	78.6667	.	.	98	1	PNEU	0	.
64	M	456	2.65896	14.61	85.5	5.5	60.1	.	0	0.71	0	1.5	1	307	0	0	15	0	.	1	.	.	1	0	1	0	0	0	1	1	2	0	0	37	36.4	80	113	69	83.6667	.	.	92	0	PNEU	.	.
85	M	489	2.68931	9	85.4	12.5	86.3	.	1	0.66	0	1.3	1	533	0	0	．	.	.	1	262.143	2	3	.	0	0	0	0	0	0	2	0	0	37	.	98	114	80	91.3333	73.4	30.2	96	0	．	.	.
50	M	989	2.9952	10.11	85.2	20.5	89.5	.	0	0.76	0	1.6	1	116	1	0	15	0	.	0	.	.	2	0	0	0	0	0	0	0	2	0	0	38.9	.	115	152	79	103.333	.	.	94	0	．	0	.
73	M	1241	3.09377	0.48	85	7.1	81.9	.	0	0.69	0	2	2	113	1	1	15	0	.	0	602.5	0	4	.	1	.	1	1	0	1	2	0	0	39.4	.	119	98	49	65.3333	120.5	35.1	99.7	0	FUME	0	.
70	M	480	2.68124	26.47	84.7	16.1	77.6	.	0	0.7	0	0.5	0	423	0	1	15	0	.	1	249.062	2	3	.	1	.	0	1	0	0	2	0	0	39.2	36.4	78	82	38	52.6667	79.7	30.7	98	0	PNEU	0	.
70	M	2533	3.40364	16.79	84.7	14.4	88.8	.	0	0.7	0	0.9	0	220	0	0	15	0	.	1	.	.	0	.	1	.	0	1	0	1	2	0	0	39.4	36.4	86	86	66	72.6667	.	.	94	1	PNEU	.	.
89	M	767	2.8848	20.22	84.3	12.6	85	.	0	0.66	0	0.5	0	329	0	0	．	.	.	0	.	.	0	.	1	.	0	1	1	1	2	0	0	40	36.7	92	124	82	96	.	.	95	0	UTI	0	.
71	M	689	2.83822	14.76	84.3	19.3	92.2	.	0	0.7	0	0.4	0	110	1	1	．	0	.	1	123.889	3	5	.	1	.	1	1	0	1	2	0	0	37.1	35.6	103	84	56	65.3333	44.6	42.1	82.5	0	PNEU	0	.
69	M	1644	3.2159	19.28	83.7	18.7	92.2	.	0	0.71	0	0.4	0	238	0	0	．	.	29	1	45.4	4	4	1	1	1	0	1	1	0	2	0	0	36.8	.	95	79	48	58.3333	45.4	42.2	81	1	PNEU	0	.
71	M	435	2.63849	8.01	81.8	0.8	1	0	0	0.72	0	0.8	0	37	3	0	15	0	.	0	.	.	3	0	1	0	0	1	0	0	2	0	0	40.2	36.9	117	118	58	78	.	.	98	0	PNEU	0	.
76	M	1874	3.27277	7.4	81.4	29.9	91.9	.	0	0.71	0	3.6	2	246	0	1	．	.	20	0	.	.	3	.	1	.	0	1	0	0	2	0	0	39.3	38.5	90	85	51	62.3333	.	.	96	0	BILE	.	.
62	F	953	2.97909	17.76	81.1	8.2	86.2	.	0	0.57	0	1	0	86	2	0	15	0	.	0	.	.	2	0	1	0	0	1	0	0	2	0	0	38.7	36.7	107	120	73	88.6667	.	.	95	1	CHOU	0	.
66	M	771	2.88705	2.8	81	22.9	39	7	0	0.74	0	0.3	0	768	0	0	15	0	.	0	.	.	0	0	1	0	0	0	1	1	2	0	0	36.3	37.2	83	128	74	92	.	.	95	1	PNEU	.	.
73	M	1338	3.12646	19.26	79.9	0.1	.	.	0	0.73	0	0.8	0	10	4	0	15	0	.	1	.	.	4	0	1	0	0	1	1	0	2	0	0	38.3	37.3	133	107	63	77.6667	.	.	98	0	VIRU	0	.
66	M	523	2.7185	16.73	79.9	7.2	73.8	.	1	0.75	0	0.3	0	400	0	0	15	0	24	1	172.5	3	3	0	1	1	0	1	0	1	2	0	0	38.2	36.5	95	108	68	81.3333	69	40.2	98	0	ANEU	0	.
66	F	3804	3.58024	35.6	79.7	12.3	96.3	.	1	0.57	0	0.6	0	136	1	0	15	0	18	0	399.5	1	2	0	1	1	0	1	0	1	2	0	0	36.8	.	101	128	89	102	79.9	32.1	97.4	0	ARTH	1	1
82	M	2455	3.39005	1.22	79.7	7.7	85.1	.	0	0.71	0	5.1	2	174	0	0	15	0	.	0	.	.	2	0	1	0	0	0	0	0	2	0	0	38.8	.	84	136	66	89.3333	.	.	98	0	BILE	0	.
82	M	960	2.98227	0.21	79.7	10.9	79.8	.	0	0.71	0	0.6	0	163	0	0	．	.	25	1	.	.	0	1	1	1	0	1	0	1	2	0	0	39	37.1	95	190	103	132	.	.	95	0	PNEU	0	.
78	F	2541	3.405	8.63	79	6.1	88.2	.	0	0.55	0	1.7	1	138	1	0	15	0	16	1	458.125	0	2	0	1	0	0	1	1	0	2	0	0	40.1	.	103	159	87	111	146.6	32.8	98	0	BILE	1	0
57	M	855	2.93197	10.81	78.7	16.3	84.5	.	0	0.79	0	1.2	1	573	0	0	15	0	.	0	.	.	1	0	1	0	0	1	0	0	2	0	0	38.7	35.7	78	132	57	82	.	.	98	0	FUME	0	.
80	F	445	2.64836	23.64	78.4	10.7	88	5	0	0.55	0	0.6	0	126	1	0	15	0	.	0	.	.	1	0	1	0	0	0	0	0	2	0	0	38.6	36	92	151	82	105	.	.	97	0	UTI	0	.
79	M	813	2.91009	13.42	78.1	7.8	89.1	.	0	0.73	0	0.9	0	182	0	0	.	.	40	0	.	.	0	1	1	1	0	1	0	0	2	0	0	41	.	96	139	61	87	.	.	96	0	UTI	1	0
84	F	557	2.74586	1.6	77.3	10.4	70.3	.	0	0.55	0	0.7	0	255	0	0	．	.	21	0	.	.	0	0	1	0	0	1	0	0	2	0	0	37.4	37	93	154	91	112	.	.	100	0	UTI	1	1
55	M	592	2.77232	10.64	77.3	9.2	75	6	0	0.81	0	0.5	0	309	0	0	15	0	.	0	.	.	0	0	1	0	0	1	0	0	2	0	0	38.5	37.7	111	139	94	109	.	.	98	0	FUME	0	.
67	M	549	2.73957	4.2	77.2	4.6	84.9	.	0	0.77	0	0.9	0	370	0	1	．	0	.	0	451	0	1	.	1	.	0	0	0	0	2	0	0	37.1	.	81	94	41	58.6667	90.2	34	99	0	CHOU	.	.
78	M	648	2.81158	15.67	77.2	8.3	84	.	0	0.74	0	0.7	0	248	0	0	15	0	.	0	.	.	0	0	1	0	0	0	0	0	2	0	0	37.4	36.8	95	110	75	86.6667	.	.	.	1	BILE	0	.
72	M	698	2.84386	39.33	76.8	9.2	58	22	0	0.76	0	1.9	1	34	3	0	15	0	20	0	.	.	4	0	1	0	0	0	1	1	2	0	0	37.5	36.8	86	145	82	103	.	.	97	0	FN	0	.
49	M	6132	3.7876	16.22	76.8	4.6	88	0	0	0.84	0	6.2	3	85	2	0	15	0	.	0	.	.	5	.	1	.	0	1	1	0	2	0	0	39.1	.	111	100	69	79.3333	.	.	97	0	CHOU	0	.
62	F	1400	3.14613	36.54	76.7	2.8	1	1	1	0.6	0	1.5	1	10	4	0	15	0	23	1	406.429	0	5	0	1	1	0	1	0	0	2	0	0	38.9	36.8	133	121	80	93.6667	113.8	20.9	98	0	CHOU	0	.
84	M	1155	3.06258	27.64	76.7	0.6	4	4	0	0.73	0	0.5	0	28	3	0	15	0	.	0	.	.	3	.	1	.	0	1	1	1	2	0	0	38.9	.	120	83	65	71	.	.	98	0	PNEU	0	.
76	F	454	2.65706	11.92	76.5	11.3	81.6	.	0	0.57	0	0.7	0	187	0	0	15	0	.	0	.	.	0	0	1	0	0	1	0	1	2	0	0	38	36.6	92	111	54	73	.	.	98	0	FUME	0	.
54	M	1723	3.23629	9.42	75.7	12.9	91.4	.	1	0.83	0	0.3	0	179	0	0	15	0	12	0	539	0	0	0	1	0	0	1	0	0	2	0	0	37.9	.	111	113	88	96.3333	107.8	35.1	100	0	FUME	0	.
81	M	1107	3.04415	11.17	75.3	6.2	62.4	.	1	0.75	0	0.6	0	260	0	0	15	0	.	0	612.5	0	0	0	1	0	0	0	0	0	2	0	0	36.8	36.4	62	112	57	75.3333	122.5	13.5	99	0	BILE	0	.
52	F	476	2.67761	18.39	75.2	12	66	5	0	0.64	0	1.4	1	302	0	0	15	0	.	0	.	.	1	0	1	0	0	0	0	0	2	0	0	37.8	36.4	77	142	82	102	.	.	.	0	UTI	0	.
61	M	454	2.65706	7.49	75.1	.	.	.	0	0.81	0	0.4	0	.	.	0	15	0	.	0	.	.	0	0	1	0	0	0	0	0	2	0	0	35.9	35.7	85	152	101	118	.	.	.	1	CHOU	.	.
65	M	1953	3.2907	24.75	74.7	8.3	78.8	.	0	0.8	0	1.3	1	51	2	0	．	.	.	0	.	.	3	.	1	.	0	0	0	0	2	0	1	37.5	.	72	117	74	88.3333	.	.	.	0	UTI	1	0
76	M	1426	3.15412	41.41	74.5	15.4	89.3	.	0	0.77	0	2.6	2	266	0	0	15	0	.	0	367.5	1	3	0	1	0	0	1	0	0	2	0	0	38.4	36.8	100	152	100	117.333	73.5	31.9	98	1	PNEU	0	.
75	F	709	2.85065	21.61	74	14.1	85	.	0	0.59	0	2.6	2	127	1	0	15	0	.	0	.	.	3	0	1	0	0	0	0	0	2	0	0	37.1	35.7	68	104	61	75.3333	.	.	100	0	CHOU	.	.
73	M	2306	3.36286	0.57	73.3	6.4	88.7	.	0	0.79	0	1.2	1	277	0	0	15	0	.	0	.	.	1	0	1	0	0	0	1	1	2	0	0	36.5	39.6	75	129	78	95	.	.	99	1	BILE	0	.
83	F	480	2.68124	4.39	73.2	10.4	70.1	.	0	0.58	0	1	0	212	0	0	．	.	25	0	.	.	0	.	0	0	0	0	0	0	2	0	0	36.2	.	102	128	90	102.667	.	.	98	0	．	.	.
78	F	556	2.74507	10.81	73.1	8.1	71.6	.	0	0.59	0	0.3	0	310	0	0	15	0	.	0	.	.	0	0	0	0	0	0	0	1	2	0	0	38	36.1	85	110	62	78	.	.	.	1	．	0	.
49	F	640	2.80618	4.27	72.7	8.7	68.2	.	0	0.67	0	.	.	229	0	0	15	0	.	0	.	.	0	0	1	0	0	0	0	1	2	0	0	36.8	36.7	76	114	68	83.3333	.	.	99	1	BILE	.	.
97	M	1267	3.10278	11.76	72.6	6.9	75	2	0	0.74	0	1.2	1	305	0	0	15	0	.	0	.	.	1	0	1	0	0	0	0	0	2	0	0	37.7	.	99	109	64	79	.	.	.	0	FUME	0	.
69	M	1080	3.03342	0.32	72.5	2.2	33.4	.	0	0.81	0	1.1	0	69	2	0	15	0	20	0	.	.	2	0	1	0	1	1	1	0	2	0	0	39.4	36.7	80	100	61	74	.	.	98	1	OTHE	1	0
71	F	521	2.71684	13.4	72.4	7	74.5	.	0	0.61	0	0.8	0	171	0	0	15	0	.	0	324.5	1	1	0	1	0	0	0	0	0	2	0	0	36.8	36.2	70	134	88	103.333	64.9	31.5	95	0	PNEU	.	.
77	M	962	2.98318	16.66	72.2	9.3	73.4	.	0	0.79	0	1	0	172	0	0	．	.	25	1	292.5	2	2	1	1	1	0	0	0	0	2	0	0	35.5	.	77	104	71	82	70.2	40.8	95	0	PNEU	0	.
78	F	757	2.8791	28.11	71.8	3.1	71.7	.	0	0.6	0	1.2	1	137	1	0	15	0	.	0	.	.	2	0	1	0	0	0	0	1	2	0	0	38.4	35.5	75	104	56	72	.	.	98	0	CHOU	0	.
62	M	668	2.82478	22.32	71.8	1.9	51.9	.	0	0.84	0	0.7	0	79	2	1	．	0	16	0	.	.	3	0	1	0	0	0	0	0	2	0	0	39.6	36.3	78	67	48	54.3333	.	.	100	0	FN	0	.
69	F	7087	3.85046	9.06	71.7	9.9	26	71	0	0.62	0	3.8	2	44	3	0	15	0	.	0	.	.	5	0	0	0	0	0	0	1	2	0	0	35.4	.	71	138	75	96	.	.	98	1	．	0	.
60	M	601	2.77887	7.25	71.6	8.9	74.3	.	0	0.85	0	0.4	0	333	0	0	15	0	.	0	.	.	0	0	0	0	0	0	0	1	2	0	0	37.9	36.2	89	113	71	85	.	.	98	1	．	0	.
54	M	1583	3.19948	18.89	71	7.1	68.5	.	1	0.88	0	1.5	1	218	0	0	15	0	14	0	407.5	0	1	0	0	0	0	0	0	0	2	0	0	37.6	37	77	128	92	104	81.5	36	97	1	．	0	.
65	M	1809	3.25744	8.97	70.8	0.1	.	.	1	0.84	0	1.2	1	15	4	0	．	.	.	1	.	.	5	.	1	1	1	1	1	0	2	0	0	39	.	78	156	71	99.3333	.	.	100	0	FUME	1	1
95	F	1919	3.28307	0.9	70.4	5.4	92.7	.	0	0.58	0	1.8	1	154	0	0	．	.	.	0	.	.	1	.	1	.	0	0	0	0	2	0	0	37.9	.	80	156	70	98.6667	89.8	29.8	100	0	BILE	1	0
66	F	569	2.75511	15.48	70.2	10.2	82.5	.	0	0.64	0	0.7	0	185	0	0	15	0	32	1	.	.	0	.	0	0	0	0	1	0	2	0	0	36.5	35.9	123	96	75	82	.	.	96	1	．	.	.
86	M	3054	3.48487	11.71	69.9	9.6	83.8	.	0	0.79	0	10.6	3	206	0	0	．	.	.	0	.	.	3	.	1	.	0	0	1	0	2	0	0	38.2	36.9	59	113	50	71	.	.	94	1	BILE	1	0
63	M	928	2.96755	18.74	69.7	11.8	81	.	0	0.86	0	0.6	0	193	0	0	15	0	.	0	.	.	0	0	1	0	0	0	0	1	2	0	0	36.7	36.3	86	130	78	95.3333	.	.	92	0	BILE	0	.
64	F	618	2.79099	29.92	69.6	10.9	83.8	.	0	0.65	0	0.3	0	395	0	0	15	0	.	0	.	.	0	.	0	0	0	0	0	0	2	0	0	36.9	36.7	75	100	57	71.3333	.	.	.	0	．	.	.
82	F	499	2.6981	2.3	69.5	6.7	65.8	.	0	0.61	0	0.3	0	247	0	0	15	0	.	0	.	.	0	0	0	0	0	0	0	0	2	0	0	36.9	.	85	126	71	89.3333	.	.	97	0	．	0	.
59	M	1014	3.00604	10.33	69.2	9.9	.	.	0	0.88	0	1.9	1	77	2	0	15	0	.	0	.	.	3	.	1	.	0	0	0	1	2	0	0	37.6	36.8	98	92	60	70.6667	.	.	98	1	FUME	.	.
74	F	1448	3.16077	0.88	69.1	14.6	89.1	9	0	0.63	0	1	0	164	0	0	15	0	18	0	.	.	0	0	1	0	0	0	0	1	2	0	0	37.5	36.4	90	114	72	86	.	.	97	1	BILE	0	.
68	M	587	2.76864	1.94	69	9	83.4	.	0	0.85	0	0.6	0	188	0	0	15	0	.	1	.	.	0	0	0	0	0	0	0	0	2	0	0	36.8	36.4	71	116	63	80.6667	.	.	95	0	．	.	.
83	M	2063	3.3145	8.69	68.7	6.4	71.7	.	0	0.81	0	1.2	1	195	0	0	15	0	.	1	203.056	2	3	0	1	0	0	1	0	1	2	0	0	38.4	.	105	112	73	86	73.1	35.6	95	1	PNEU	.	.
66	M	1475	3.16879	1.67	68.7	7.1	88	.	0	0.86	0	3.4	2	141	1	0	15	0	.	0	.	.	3	0	1	0	0	1	0	1	2	0	0	39.3	37.9	95	103	57	72.3333	.	.	95	0	BILE	0	.
86	F	1074	3.031	26.08	68.6	10.1	77.8	.	0	0.61	0	1	0	197	0	0	．	.	34	1	.	.	0	1	1	1	1	1	1	0	2	0	0	38.6	36.7	84	114	59	77.3333	.	.	97	0	PNEU	1	1
73	M	1152	3.06145	0.91	68.5	4.5	71.2	.	0	0.84	0	1	0	139	1	0	15	0	.	0	.	.	1	0	0	0	0	0	1	0	2	0	0	36.8	36.6	64	134	79	97.3333	.	.	98	1	．	0	.
75	F	587	2.76864	16.47	67.7	13.1	78.5	.	0	0.64	0	.	.	567	0	0	15	0	.	0	.	.	0	0	1	0	0	1	0	1	2	0	0	38.4	36	109	129	79	95.6667	.	.	97	0	PNEU	0	.
84	M	1400	3.14613	4.8	67.6	11.3	86.9	.	0	0.82	0	2	2	141	1	0	15	0	.	0	.	.	3	.	1	.	0	0	0	1	2	0	0	37.1	.	92	98	66	76.6667	.	.	97	0	BILE	1	1
94	M	807	2.90687	16.51	67.2	7.8	83.5	.	1	0.8	0	.	.	269	0	2	．	.	29	1	445	0	2	1	0	0	0	0	0	0	2	0	1	37.8	37.1	83	81	37	51.6667	124.6	30.8	99.3	0	BILE	0	.
89	F	588	2.76938	14.5	66.7	10.7	78.2	.	0	0.62	0	0.6	0	242	0	0	15	0	25	1	261.25	2	2	0	1	0	0	1	0	0	2	0	0	38.6	37.1	102	153	92	112.333	83.6	35.4	92	0	PNEU	0	.
81	M	495	2.69461	8.45	66.5	1.8	15	4	0	0.84	0	0.8	0	52	2	0	15	0	.	0	.	.	2	0	1	0	0	0	0	1	2	0	0	36.6	36.4	77	120	73	88.6667	.	.	98	1	FN	.	.
72	M	473	2.67486	0.48	66.2	14.2	38	.	1	0.87	0	0.9	0	181	0	0	．	.	.	1	227.3	2	2	.	0	0	0	0	0	0	2	0	1	36.5	.	183	177	80	112.333	227.3	36.8	99	0	．	.	.
71	M	634	2.80209	31.35	65.6	8.6	81.9	.	0	0.88	0	1.1	0	214	0	0	15	0	.	0	.	.	0	0	1	0	0	0	0	0	2	0	0	36.9	36.6	87	108	70	82.6667	.	.	99	0	FUME	0	.
66	M	526	2.72099	9.38	65.4	7.3	82	.	0	0.9	0	0.4	0	199	0	1	15	0	.	0	.	.	1	.	0	0	0	0	1	0	2	0	0	38.4	36.8	75	83	56	65	.	.	99	1	．	0	.
83	M	1856	3.26858	18.11	65.2	24.2	89.9	.	0	0.85	0	0.5	0	241	0	0	．	.	24	1	.	.	0	1	1	1	0	1	1	0	2	0	0	36.9	35.3	144	96	61	72.6667	.	.	90	1	PNEU	.	.
80	M	978	2.99034	9.07	65.1	12.8	72.6	.	1	0.86	0	0.7	0	160	0	0	15	0	.	1	284.062	2	2	0	1	1	0	1	0	1	2	0	0	38	.	110	169	128	141.667	90.9	30.4	98.4	0	PNEU	0	.
72	F	510	2.70757	1.97	65.1	6	60.4	.	0	0.67	0	0.6	0	181	0	0	15	0	.	0	.	.	0	0	0	0	0	0	0	0	2	0	0	37	.	77	115	70	85	.	.	.	0	．	0	.
61	M	733	2.8651	14.32	64.5	12.7	81.6	.	0	0.93	0	0.7	0	296	0	0	15	0	.	0	.	.	0	0	1	0	0	1	1	0	2	0	0	38.3	35.6	98	107	74	85	.	.	98	1	PNEU	1	2
84	F	538	2.73078	4.05	64.4	9.5	70.7	.	1	0.65	0	0.2	0	172	0	1	．	.	18	1	395	1	2	1	1	1	0	0	0	0	2	0	0	38	37.2	79	80	43	55.3333	158	44	100	0	PNEU	0	.
68	M	1909	3.28081	23.89	64.1	12.6	89.8	.	0	0.91	0	4.8	2	229	0	0	.	.	.	0	.	.	2	.	1	.	1	1	1	0	2	0	0	38.5	37	111	136	91	106	.	.	93	0	CHOU	0	.
71	M	840	2.92428	25.04	64.1	11.5	78	.	0	0.9	0	1.2	1	254	0	0	15	0	.	1	282.188	2	3	0	1	0	0	0	1	0	2	0	0	38.1	.	106	154	72	99.3333	90.3	33.7	98	0	PNEU	0	.
31	F	643	2.80821	10.25	63.9	7.6	83.4	.	0	0.85	0	1.2	1	185	0	0	15	0	.	0	411.5	0	1	0	1	0	0	1	0	0	2	0	0	38.9	37.1	127	124	99	107.333	82.3	31	98	0	OTHE	0	.
88	F	653	2.81491	2.62	63.5	6.8	83.8	.	0	0.65	0	0.5	0	181	0	0	．	.	20	0	452.5	0	0	1	1	1	0	0	0	0	2	0	0	37.4	.	94	99	56	70.3333	90.5	101.5	92	0	PNEU	0	.
63	M	455	2.65801	17.32	63.2	10	77.6	.	0	0.94	0	1	0	227	0	0	．	0	.	0	243	2	2	0	0	0	0	0	0	0	2	0	0	39.7	.	90	140	100	113.333	48.6	29	88	0	．	0	.
59	M	1169	3.06781	1.09	62.9	1	89.4	.	0	0.96	0	1	0	15	4	0	15	0	.	0	.	.	4	0	1	0	0	0	1	0	2	0	0	36.8	36.5	92	127	81	96.3333	.	.	99	0	VIRU	0	.
83	M	1060	3.02531	0.23	62.8	12.6	92.4	.	0	0.88	0	1.4	1	185	0	0	15	0	.	0	448	0	1	0	1	0	0	1	0	0	2	0	0	36.4	.	150	180	76	110.667	89.6	34.8	98	0	BILE	.	.
68	M	470	2.6721	9.7	62.6	14.5	90.5	.	0	0.93	0	1.2	1	288	0	0	15	0	15	0	.	.	1	0	0	0	0	0	0	1	2	0	0	36.4	.	93	118	77	90.6667	.	.	98	1	．	.	.
82	M	448	2.65128	13.96	62.2	9	81.5	.	1	0.89	0	0.8	0	214	0	0	．	.	17	1	.	.	0	0	1	.	0	0	0	0	2	0	0	38	37.4	74	103	61	75	.	.	96	0	PNEU	0	.
79	M	448	2.65128	7.52	62.1	6.7	83	1	0	0.9	0	0.4	0	344	0	0	15	0	.	0	.	.	0	0	0	0	0	0	1	1	2	0	0	37.3	36.8	72	123	79	93.6667	.	.	96	0	．	0	.
91	M	560	2.74819	5.7	61.9	16.2	92.9	.	0	0.87	0	0.3	0	295	0	0	15	0	.	0	.	.	0	0	1	0	0	1	0	0	2	0	0	38.1	.	150	107	79	88.3333	.	.	96	0	PNEU	0	.
41	M	727	2.86153	6	61.4	19.6	88.8	.	0	1.08	0	1.8	1	189	0	0	15	0	20	0	.	.	1	0	1	0	0	1	0	0	2	0	0	41.1	37.9	130	153	97	115.667	.	.	95	0	CELL	0	.
85	M	1114	3.04689	13.14	60.8	7	70.1	.	0	0.9	0	0.5	0	602	0	0	15	0	.	1	.	.	0	0	1	0	0	0	1	0	2	0	0	37.8	36.7	95	121	66	84.3333	.	.	95	1	FN	0	.
67	M	532	2.72591	5.05	60.7	12.3	.	.	0	0.96	0	1.8	1	89	2	0	15	0	.	0	415	0	3	.	0	0	0	0	0	1	2	0	0	36.7	.	58	90	61	70.6667	83	34.7	97	0	．	.	.
73	M	444	2.64738	10.5	60.6	9.2	78	1	0	0.94	0	1	0	562	0	0	15	0	.	0	186.5	3	3	0	1	0	0	0	0	1	2	0	0	37.6	.	77	145	97	113	37.3	33	91	0	PNEU	.	.
75	M	868	2.93852	27.67	60.1	14.8	86	.	0	0.94	0	1.2	1	142	1	1	15	0	20	0	.	.	3	0	1	0	0	0	1	1	2	0	0	37.2	.	80	86	44	58	.	.	97	1	BILE	.	.
75	M	3086	3.4894	21.13	60.1	2.1	91.8	.	0	0.94	0	3.5	2	26	3	0	15	0	.	0	.	.	5	0	1	0	0	1	1	0	2	0	0	38.6	36.9	69	103	60	74.3333	.	.	98	0	FN	0	.
75	M	477	2.67852	15.24	60.1	13.4	93.1	.	1	0.94	0	1.5	1	189	0	0	15	0	.	1	54.2	4	5	0	1	1	0	1	1	0	2	0	0	37.4	.	92	134	80	98	54.2	31	89	0	PNEU	0	.
57	F	835	2.92169	16.98	59.8	3.4	24.3	.	0	0.77	0	0.4	0	43	3	0	15	0	.	0	.	.	3	0	1	0	0	0	1	1	3	0	0	36.8	.	98	137	95	109	.	.	96	1	PNEU	.	.
70	M	1426	3.15412	18.22	59.3	4.1	77	6	0	0.97	0	1.9	1	79	2	0	15	0	.	0	.	.	3	0	0	0	0	0	1	0	3	0	0	39.6	36.9	93	108	59	75.3333	.	.	98	0	．	0	.
54	M	639	2.8055	6.1	59.2	0.8	77	.	0	1.04	0	0.4	0	222	0	0	15	0	.	0	.	.	0	.	1	.	0	1	0	0	3	0	0	39.6	36.9	88	90	75	80	.	.	97	0	PNEU	0	.
81	F	490	2.6902	0.35	59.1	2.5	78.7	.	0	0.71	0	1.3	1	92	2	0	15	0	.	0	.	.	3	0	1	0	0	0	0	0	3	0	0	37.1	.	81	120	71	87.3333	.	.	98	0	CHOU	.	.
68	M	450	2.65321	7.94	59.1	2.5	60.5	.	0	0.98	0	0.4	0	310	0	1	15	0	.	0	.	.	1	.	0	0	0	0	0	1	3	0	0	36.4	.	84	92	53	66	.	.	98	0	．	.	.
80	M	877	2.943	15.56	58.3	17.4	93.7	.	0	0.95	0	0.9	0	231	0	0	15	0	.	1	62.2	4	4	0	1	0	0	1	1	0	3	0	0	37.4	36.2	103	160	85	110	62.2	40.1	94	0	PNEU	1	1
37	F	959	2.98182	17.14	57.8	8.1	85	2	0	0.89	0	0.5	0	193	0	1	15	0	.	0	.	.	1	.	1	.	0	0	0	0	3	0	0	39.4	37	84	80	48	58.6667	.	.	.	0	OTHE	0	.
79	F	529	2.72346	9.11	57.7	9.7	89.8	.	0	0.73	0	0.6	0	215	0	0	15	0	.	0	.	.	0	0	1	0	0	0	0	1	3	0	0	37.6	.	81	135	75	95	.	.	99	0	PNEU	0	.
75	M	1263	3.1014	29.14	56.8	26.7	91.5	.	0	0.99	0	0.8	0	281	0	0	．	.	.	0	377	1	1	.	1	.	0	1	0	0	3	0	0	37.4	36.7	70	124	70	88	75.4	27.9	97	0	PNEU	1	1
69	F	581	2.76418	41.37	56.6	11.9	91.1	.	0	0.77	0	2.9	2	237	0	0	15	0	.	0	396.5	1	3	0	1	0	0	0	0	1	3	0	0	36.8	37	78	113	75	87.6667	79.3	29.5	99	0	FUME	0	.
76	M	820	2.91381	18.22	56.6	11	93.8	.	0	0.99	0	.	.	147	1	0	15	0	28	1	.	.	1	0	1	0	0	0	1	0	3	0	0	36.7	.	89	122	65	84	.	.	98	1	PNEU	0	.
86	M	835	2.92169	0.1	56.5	13.9	80.3	.	0	0.96	0	2.4	2	227	0	0	15	0	.	0	343.5	1	3	0	0	0	0	0	0	0	3	0	0	37.9	.	101	157	116	129.667	68.7	31.5	96	0	．	0	.
94	M	515	2.71181	19.76	56.4	9.5	84.1	.	0	0.94	0	.	.	184	0	0	15	0	.	0	.	.	0	0	1	0	0	0	0	0	3	0	0	37.1	36.7	102	117	76	89.6667	.	.	96	0	PNEU	.	.
80	M	514	2.71096	5.53	56.4	15.6	86	4	0	0.98	0	0.7	0	25	3	0	15	0	.	0	.	.	3	0	1	0	0	1	0	1	3	0	0	37.1	36.5	93	119	66	83.6667	.	.	93	0	PNEU	0	.
80	F	906	2.95713	8.81	55.8	12.8	96.7	.	0	0.75	0	0.3	0	302	0	2	15	0	.	1	172.25	3	5	.	1	.	1	1	0	0	3	0	1	38.1	36.9	99	76	40	52	68.9	27.5	93	0	BILE	1	1
64	M	2134	3.32919	17.83	55.8	7.9	81.4	.	0	1.05	0	1.1	0	302	0	0	15	0	.	0	.	.	0	0	1	0	0	0	0	0	3	0	0	37	36.6	85	110	60	76.6667	.	.	96	0	KIZU	0	.
72	M	557	2.74586	8.24	55.6	24.7	90.2	.	0	1.02	0	.	.	299	0	0	15	0	.	0	.	.	0	0	1	0	0	1	0	0	3	0	0	38.5	36.5	81	109	64	79	.	.	96	0	FUME	1	1
91	M	748	2.8739	5.43	55.6	10.2	89.7	.	0	0.96	0	0.8	0	180	0	0	．	.	.	1	278.571	2	2	.	0	0	0	0	0	0	3	0	0	36.3	.	70	157	67	97	78	32.2	97	0	．	.	.
67	M	1187	3.07445	11.31	55.6	14	90.8	.	0	1.04	0	0.8	0	336	0	0	15	0	16	0	.	.	0	0	1	0	1	1	1	0	3	0	1	39	.	118	112	74	86.6667	.	.	96	1	CHOU	1	0
88	M	504	2.70243	12.52	55.5	11.9	92	2	0	0.97	0	0.5	0	293	0	1	15	0	.	0	.	.	1	0	0	0	0	0	0	0	3	0	0	36.5	.	69	108	50	69.3333	.	.	99	0	．	0	.
76	M	730	2.86332	24.32	55.4	15.4	88.7	.	0	1.01	0	0.7	0	285	0	0	15	0	40	1	.	.	0	0	1	0	0	1	1	0	3	0	0	39.5	.	100	158	78	104.667	56.7	37	89.9	0	PNEU	0	.
83	F	6585	3.81856	11.73	55.3	14.2	93.4	.	0	0.75	0	6.3	3	193	0	0	15	0	30	0	.	.	3	0	1	0	0	1	0	0	3	0	0	39.8	.	118	160	90	113.333	.	.	96	0	BILE	1	0
73	F	1113	3.0465	2.02	54.9	9.1	63	6	0	0.78	0	0.5	0	100	1	0	15	0	.	0	.	.	1	0	0	0	0	0	0	0	3	0	0	36.5	.	72	135	68	90.3333	.	.	98	0	．	0	.
74	F	563	2.75051	13.55	54.7	15.5	84.4	.	0	0.78	0	0.2	0	536	0	0	15	0	.	0	.	.	0	0	1	0	0	1	0	1	3	0	0	37.7	36.9	109	138	76	96.6667	.	.	98	0	PNEU	0	.
82	F	859	2.93399	12.88	54.6	9.7	84.1	.	0	0.76	0	1.2	1	171	0	0	．	.	.	0	.	.	1	.	1	.	0	0	0	1	3	0	0	38.3	36.6	76	151	73	99	.	.	97	1	CHOU	.	.
82	F	539	2.73159	0.8	54.6	7.9	90.5	.	1	0.76	0	0.5	0	307	0	1	．	.	23	0	.	.	1	1	1	.	1	1	0	0	3	0	0	39.2	36.7	92	83	51	61.6667	.	.	97	0	CHOU	1	1
66	M	2261	3.3543	21.59	54.1	6.4	82.3	.	1	1.07	0	1.7	1	188	0	0	13	1	23	1	103.625	3	5	1	0	0	0	0	0	0	3	0	0	38.6	36.9	96	125	57	79.6667	82.9	35.7	98	0	．	.	.
86	F	524	2.71933	15.86	53.9	18.1	91.2	.	1	0.76	0	0.4	0	328	0	0	．	.	16	1	261.667	2	2	0	1	1	0	1	0	0	3	0	0	37.4	.	88	127	51	76.3333	157	34.9	99	0	PNEU	0	.
68	M	1769	3.24773	15.27	53.7	9.2	73.5	.	0	1.07	0	0.6	0	341	0	0	15	0	.	0	.	.	0	.	0	0	0	0	0	1	3	0	0	38.4	36.8	103	100	57	71.3333	.	.	97	1	．	0	.
89	F	958	2.98137	4.58	53.4	16.6	65.8	.	1	0.76	0	1.5	1	326	0	0	．	.	.	1	137.2	3	4	.	1	1	0	1	0	0	3	0	0	36.8	.	135	170	76	107.333	137.2	59	96	0	PNEU	.	.
70	F	893	2.95085	15.14	53.3	16.1	97	.	1	0.81	0	0.5	0	320	0	0	．	.	34	1	97.25	4	4	1	1	1	0	1	1	0	3	0	0	37.1	36.6	96	115	64	81	77.8	28.4	96.3	0	PNEU	0	.
95	M	2063	3.3145	1.4	52.5	13.1	87.4	.	0	1	0	1.4	1	179	0	0	15	0	.	0	433	0	1	0	1	0	0	0	0	0	3	0	0	37.9	36.9	90	144	94	110.667	86.6	36.7	98.3	0	BILE	.	.
74	F	1097	3.04021	35.1	52.5	14.4	93.7	.	0	0.81	0	1.4	1	151	0	0	15	0	22	1	217.812	2	3	0	1	0	0	1	0	0	3	0	0	37.2	35.9	112	130	71	90.6667	69.7	26.5	96	0	PNEU	1	1
47	F	580	2.76343	27.88	52	19.3	82.8	.	0	0.92	0	0.2	0	467	0	1	15	0	.	0	.	.	1	.	1	.	0	1	1	0	3	0	0	36.7	.	106	80	46	57.3333	.	.	97	1	PNEU	0	.
69	M	521	2.71684	12.94	51.9	8.6	60.7	.	0	1.1	0	.	.	333	0	0	15	0	.	0	.	.	0	0	0	0	0	0	0	1	3	0	0	36.6	35.7	129	109	86	93.6667	.	.	98	0	．	.	.
46	M	485	2.68574	4.41	51.6	7	78.3	.	0	1.23	1	0.3	0	404	0	0	15	0	.	0	.	.	1	0	1	0	0	0	0	0	3	0	0	36.4	36.2	94	125	74	91	.	.	98	0	CELL	.	.
69	F	505	2.70329	7.52	51.5	8.5	84.7	.	0	0.84	0	0.8	0	184	0	0	15	0	.	0	.	.	0	0	1	0	0	0	0	1	3	0	0	39.3	36.6	90	114	75	88	.	.	97	0	UTI	1	0
91	M	709	2.85065	13.95	51.5	3.2	82	22	0	1.03	0	0.9	0	27	3	1	15	0	.	0	.	.	4	.	1	.	0	0	0	1	3	0	0	36.8	36.7	83	93	52	65.6667	.	.	97	0	CHOU	0	.
72	M	918	2.96284	10.18	51.2	14.4	80.7	.	0	1.1	0	0.9	0	280	0	0	15	0	14	0	.	.	0	0	1	0	0	1	0	1	3	0	0	36.7	.	100	119	56	77	.	.	96	1	PNEU	.	.
69	M	1365	3.13513	15.18	50.8	18.4	92.7	.	0	1.12	0	0.5	0	91	2	0	15	0	.	0	.	.	2	0	1	0	0	1	1	1	3	0	0	39.6	36.4	68	113	55	74.3333	.	.	96	1	UTI	0	.
83	F	454	2.65706	0.64	50.8	10.9	84.7	.	0	0.81	0	0.3	0	253	0	0	15	0	.	0	339.5	1	1	0	0	0	0	0	0	1	3	0	0	37.2	36.7	101	135	74	94.3333	67.9	34.7	.	0	．	.	.
87	F	622	2.79379	0.33	50.8	25.4	96.5	.	0	0.8	0	0.9	0	338	0	0	14	1	21	1	196	3	4	0	1	0	0	1	0	1	3	0	0	38.5	.	114	185	106	132.333	98	30.3	98.8	0	PNEU	.	.
81	M	625	2.79588	30.17	50.5	23.3	84.2	.	0	1.08	0	1.8	1	326	0	0	15	0	.	0	.	.	1	0	1	0	0	1	0	1	3	0	0	38.5	36.7	88	116	54	74.6667	.	.	92	0	PNEU	.	.
61	M	519	2.71517	12.74	50.2	10.4	77.9	.	0	1.17	0	1	0	215	0	1	15	0	.	1	.	.	1	.	0	0	0	0	0	1	3	0	0	36.5	.	54	85	53	63.6667	.	.	100	1	．	.	.
69	F	737	2.86747	9.32	50.2	3.7	38	2	0	0.86	0	0.5	0	34	3	0	15	0	.	0	.	.	3	0	1	0	0	0	0	1	3	0	0	36.7	36.5	73	153	74	100.333	.	.	98	1	PNEU	.	.
90	M	639	2.8055	18.71	50	10.2	79.7	.	0	1.06	0	0.4	0	168	0	0	15	0	.	0	.	.	0	0	1	0	0	0	0	1	3	0	0	38.2	37.2	82	119	56	77	.	.	96	0	UTI	.	.
68	M	674	2.82866	23.01	49.1	14.7	79	3	0	1.16	0	1.8	1	198	0	0	15	0	.	0	.	.	1	0	1	0	0	1	0	1	3	0	0	38.5	.	105	124	102	109.333	.	.	96	0	PNEU	1	1
87	M	441	2.64444	2.84	48	7.2	79.3	.	0	1.11	0	0.7	0	162	0	2	.	.	22	1	299.375	2	4	0	0	0	0	0	0	1	3	0	1	36.6	.	65	131	65	87	95.8	36.6	97.9	1	．	.	.
72	M	961	2.98272	21.06	47.9	18.6	82.2	.	0	1.17	0	1.3	1	280	0	0	15	0	.	1	.	.	1	0	1	0	0	1	0	1	3	0	0	36.8	36	72	116	64	81.3333	.	.	94	0	FUME	0	.
85	M	1354	3.13162	13.89	47.9	7.1	71.9	.	0	1.12	0	0.6	0	269	0	0	15	0	.	1	227.143	2	2	0	1	0	0	0	0	0	3	0	0	36.5	.	70	123	56	78.3333	63.6	24	94.2	0	FUME	0	.
58	F	1024	3.0103	0.62	47.8	19.6	94	.	0	0.94	0	0.4	0	245	0	0	15	0	.	0	582.5	0	0	0	1	0	0	1	0	1	3	0	0	37.4	.	91	126	79	94.6667	116.5	23	99.6	0	CELL	1	0
76	M	441	2.64444	2.54	47.6	2.8	54	7	0	1.16	0	0.2	0	87	2	0	15	0	.	0	.	.	2	0	1	0	0	0	0	1	3	0	0	38.5	37.1	83	105	63	77	.	.	97	0	FN	0	.
56	M	816	2.91169	12.89	47.5	6.5	55	13	0	1.26	1	0.4	0	250	0	0	15	0	.	0	.	.	1	0	0	0	0	0	0	0	3	0	0	37	36.7	111	124	83	96.6667	.	.	97	1	．	0	.
92	F	578	2.76193	18.44	47.4	14.6	88.2	.	0	0.84	0	0.4	0	160	0	0	14	1	20	0	.	.	1	1	1	1	0	0	0	0	3	0	0	36.9	36.7	75	100	63	75.3333	.	.	97	0	UTI	0	.
81	M	447	2.65031	5.55	47.2	8.1	79.9	.	0	1.15	0	.	.	249	0	0	15	0	.	1	.	.	0	0	1	0	0	0	1	0	3	0	0	37.3	35.5	68	109	65	79.6667	.	.	95	0	PNEU	0	.
87	M	456	2.65896	4.27	47.1	9.7	86.8	.	0	1.13	0	.	.	406	0	0	．	.	.	0	.	.	0	.	1	.	0	0	0	0	3	0	0	37.4	36.7	76	144	79	100.667	.	.	98	0	PNEU	0	.
89	F	1026	3.01115	28.55	46.6	0.5	54	9	0	0.86	0	0.6	0	53	2	0	．	.	.	1	.	.	2	.	1	.	0	0	1	0	3	0	0	36	35.7	71	133	71	91.6667	.	.	97	0	PNEU	0	.
86	M	634	2.80209	7.07	45.9	11	82.7	.	0	1.16	0	0.5	0	293	0	0	15	0	.	0	.	.	0	0	1	0	0	0	0	0	3	0	0	38.9	36.7	78	151	88	109	.	.	100	0	PNEU	0	.
44	F	735	2.86629	14.25	45.9	9.2	85.9	.	0	1.05	0	1	0	188	0	0	.	.	.	0	.	.	0	.	1	.	0	1	0	1	3	0	0	38.7	.	102	193	103	133	.	.	98	0	OTHE	0	.
79	M	592	2.77232	17.56	45.8	8.2	87.9	.	0	1.19	0	1.3	1	138	1	0	15	0	.	0	.	.	2	0	1	0	0	0	0	1	3	0	0	38.3	36.8	78	154	93	113.333	.	.	98	1	UTI	0	.
67	M	723	2.85914	1.83	45.5	2.3	59.8	.	0	1.25	1	0.5	0	22	3	0	15	0	.	0	.	.	4	0	1	0	0	0	1	0	3	0	0	37.6	.	110	130	85	100	.	.	100	0	CHOU	0	.
75	M	436	2.63949	8.37	45.2	7.2	75.8	.	0	1.22	1	0.8	0	164	0	0	15	0	24	0	385	1	2	0	1	0	0	0	1	0	3	0	0	36.6	.	125	151	87	108.333	77	28.6	97	0	PNEU	0	.
66	F	909	2.95856	0.44	44.5	4.6	89.6	.	0	0.97	0	2.7	2	71	2	0	15	0	.	0	.	.	4	0	1	0	0	0	0	0	4	0	0	37.8	36.8	92	150	82	104.667	.	.	95	0	PNEU	0	.
88	F	577	2.76118	14.71	44.5	6.6	90.1	.	1	0.9	0	0.2	0	99	2	1	8	3	18	1	145.714	3	9	0	1	1	1	0	1	0	4	0	0	38	37.1	.	108	37	60.6667	102	35	100	0	PNEU	0	.
82	M	548	2.73878	14.89	44.5	8.5	90.8	.	0	1.21	1	0.8	0	980	0	0	15	0	21	0	306	1	2	0	1	0	1	1	0	0	4	0	0	40	.	108	132	81	98	61.2	36.6	99	0	UTI	0	.
54	M	2036	3.30878	8.36	44.1	6.5	83.3	.	0	1.36	1	1.6	1	178	0	0	15	0	20	0	.	.	2	0	1	0	0	0	0	1	4	0	0	37.7	.	107	122	76	91.3333	.	.	98	0	BILE	0	.
83	M	12295	4.08973	8.17	43.9	14.3	93.7	.	0	1.22	1	1.3	1	333	0	0	．	.	.	0	.	.	2	.	1	.	0	1	0	1	4	0	0	39.4	37.9	104	170	95	120	.	.	98	1	BILE	0	.
67	F	1432	3.15594	2.89	43.8	10.1	92	.	1	0.98	0	2.2	2	24	3	1	．	.	20	0	362.5	1	7	1	1	1	1	1	0	0	4	0	1	36.4	.	113	57	40	45.6667	72.5	25.5	97.5	0	UTI	1	3
67	F	514	2.71096	21.29	43.8	13.3	91.7	.	0	0.98	0	0.6	0	216	0	0	15	0	.	0	.	.	0	0	1	0	0	0	0	1	4	0	0	37.9	36.5	68	116	61	79.3333	.	.	95	0	UTI	1	0
68	M	955	2.98	23.8	43.4	14.6	74.1	.	0	1.3	1	0.4	0	187	0	0	15	0	.	0	.	.	1	0	1	0	0	1	0	1	4	0	0	38	37.2	107	120	72	88	.	.	99	0	CELL	0	.
95	M	992	2.99651	0.78	42.6	10.7	95.7	.	0	1.21	1	0.6	0	143	1	1	15	0	14	0	276	2	5	0	1	0	1	1	0	1	4	0	0	37.3	.	103	92	46	61.3333	55.2	28.4	98	0	BILE	1	0
93	M	629	2.79865	19.65	42.5	1.3	72	.	0	1.22	1	0.6	0	249	0	0	．	.	24	0	270.5	2	3	1	1	1	0	1	1	0	4	0	0	37.9	37.2	106	150	93	112	54.1	41.1	79	0	PNEU	.	.
78	M	632	2.80072	9.23	42.4	7.1	.	.	0	1.28	1	.	.	293	0	0	15	0	.	0	.	.	1	0	0	0	0	0	0	1	4	0	0	37.8	36.7	85	127	68	87.6667	.	.	96	0	．	.	.
69	M	3520	3.54654	32.33	41.1	0.1	.	.	0	1.36	1	0.5	0	21	3	1	15	0	.	0	.	.	5	.	1	.	1	1	0	0	4	0	1	40	36.7	97	91	47	61.6667	.	.	98	0	FN	1	2
77	M	503	2.70157	0.37	40.8	8.5	64.5	.	0	1.33	1	0.3	0	201	0	0	15	0	.	0	.	.	1	0	1	0	0	0	0	0	4	0	0	36.8	.	62	111	64	79.6667	.	.	.	0	CELL	.	.
79	M	2000	3.30103	11.35	40.5	10.6	92.3	.	0	1.33	1	0.8	0	158	0	0	．	.	32	1	464.167	0	1	1	1	1	0	1	0	0	4	0	0	38.6	.	88	149	88	108.333	111.4	32.4	98	0	PNEU	0	.
66	F	1566	3.19479	7.21	40.4	4.5	95	.	0	1.06	0	0.7	0	145	1	0	15	0	.	0	.	.	1	0	1	0	1	0	1	0	4	0	0	39.2	36.9	81	122	65	84	.	.	98	1	OTHE	1	1
49	F	1107	3.04415	22.91	40.3	15	83	3	0	1.15	0	0.2	0	395	0	1	15	0	.	0	.	.	1	.	1	.	0	0	0	0	4	0	0	36.5	.	98	90	45	60	.	.	96	0	CHOU	1	1
75	F	617	2.79029	8.83	40.2	11.7	.	.	0	1.03	0	0.6	0	315	0	0	15	0	.	0	.	.	0	0	1	0	0	0	0	1	4	0	0	38.9	37.3	70	128	70	89.3333	.	.	95	0	PNEU	0	.
84	M	463	2.66558	3.39	40.1	8.8	91.1	.	0	1.32	1	1.6	1	119	1	0	．	.	.	1	181	3	6	.	1	.	0	1	0	0	4	0	0	40.5	.	96	135	99	111	90.5	31.4	98.3	0	VIRU	1	0
66	F	866	2.93752	9.62	40	16.4	94	.	0	1.07	0	0.3	0	46	3	1	15	0	.	0	326	1	5	.	1	.	1	1	0	1	4	0	0	37.9	.	87	96	38	57.3333	65.2	28.1	98	0	UTI	0	.
78	M	2443	3.38792	24.44	40	44.1	368.5	.	0	1.35	1	0.4	0	47	3	0	．	.	.	0	447	0	4	.	1	.	0	1	1	0	4	0	0	39.2	36.7	111	100	59	72.6667	89.4	31.2	98	1	FUME	1	1
58	M	2438	3.38703	0.87	40	2.8	80.3	.	0	1.46	1	2.2	2	87	2	0	15	0	20	0	.	.	5	0	1	0	1	0	0	1	4	0	0	37.7	.	77	101	64	76.3333	.	.	97	0	CHOU	.	.
87	M	1317	3.11959	2.69	39.7	19.5	56.6	.	0	1.32	1	0.4	0	144	1	1	．	.	.	1	78.7	4	7	1	0	0	0	0	1	0	4	0	0	36	.	104	78	43	54.6667	78.7	35.2	88.1	1	．	.	.
73	M	1200	3.07918	15.3	39.5	1.9	57	45	1	1.39	1	1.4	1	55	2	3	4	4	33	1	151.25	3	14	1	1	1	0	1	0	0	4	0	1	37.7	.	98	85	60	68.3333	121	41.1	100	0	PNEU	0	.
87	M	442	2.64542	6.66	39.1	8	88.3	.	0	1.34	1	0.5	0	127	1	0	15	0	.	0	.	.	2	0	1	0	0	1	0	0	4	0	0	38.9	.	104	124	82	96	.	.	92	0	VIRU	.	.
83	M	698	2.84386	5.79	39	2.4	45	2	0	1.36	1	0.4	0	33	3	0	．	.	.	0	.	.	4	.	1	.	0	0	1	0	4	0	0	37.9	36.3	99	132	69	90	.	.	97	0	FN	0	.
89	F	881	2.94498	22.87	38.7	9.8	90.9	.	0	1.02	0	0.6	0	148	1	1	．	.	.	1	.	.	2	.	1	.	0	0	1	0	4	0	0	37.7	36.7	88	108	50	69.3333	.	.	100	0	PNEU	0	.
88	F	1196	3.07773	2.16	38.4	12.6	75.7	.	0	1.03	0	0.5	0	264	0	0	15	0	.	1	.	.	0	0	1	0	0	0	0	0	4	0	0	36	.	79	120	78	92	.	.	95	0	PNEU	.	.
79	M	868	2.93852	9.96	38	8.5	91.7	.	1	1.41	1	0.3	0	225	0	0	．	.	16	0	342	1	2	0	1	1	1	0	0	0	4	0	0	38.6	36.9	73	135	56	82.3333	68.4	31.5	96	0	CHOU	1	0
50	M	1383	3.14082	23.05	37.7	3.9	64	12	0	1.6	1	0.6	0	239	0	0	15	0	.	0	.	.	1	0	1	0	0	1	1	0	4	0	0	.	36.4	114	116	80	92	.	.	.	1	BILE	0	.
87	M	467	2.66932	5.14	37.6	5.9	61.7	.	0	1.39	1	0.6	0	285	0	0	15	0	.	0	.	.	1	0	0	0	0	0	1	0	4	0	0	36.6	.	75	173	84	113.667	.	.	.	1	．	.	.
95	M	836	2.92221	14.91	37.5	8.5	88.4	.	0	1.36	1	0.2	0	177	0	0	15	0	24	1	303.214	1	2	0	1	0	0	0	0	1	4	0	0	37.1	.	90	114	74	87.3333	84.9	37.3	96	0	PNEU	.	.
81	M	540	2.73239	8.07	37.2	12.1	79.5	.	1	1.43	1	0.4	0	130	1	0	．	.	34	1	225	2	4	1	1	1	0	1	0	0	4	0	0	37	.	114	117	85	95.6667	72	39.4	96.3	0	PNEU	0	.
62	M	660	2.81954	26.46	37	25.6	86	9	0	1.54	1	1.7	1	203	0	0	15	0	.	1	.	.	2	0	1	0	0	1	0	0	4	0	0	39	36.6	113	149	97	114.333	.	.	90	0	PNEU	0	.
85	M	951	2.97818	11.33	36.7	5.6	78.8	.	0	1.43	1	0.7	0	115	1	0	．	.	.	0	.	.	2	1	1	1	0	1	0	0	4	0	0	39.5	36.2	95	96	62	73.3333	.	.	98	0	PNEU	0	.
85	F	616	2.78958	5.06	36.1	16.9	83.6	.	0	1.1	0	3.1	2	154	0	0	4	4	30	0	473.5	0	6	1	1	1	0	1	1	0	4	0	0	37.3	36.3	118	109	70	83	94.7	28	97.4	0	PNEU	.	.
82	F	2544	3.40552	18.13	35.8	29.6	70	12	1	1.12	0	1.6	1	231	0	2	5	4	30	1	174.6	3	10	1	1	1	0	1	0	0	4	0	1	39.8	37.8	98	131	68	89	87.3	38.7	98.7	0	KIZU	1	1
68	F	1436	3.15715	23.2	35.6	8.2	80.2	.	1	1.18	0	0.8	0	106	1	0	．	.	11	0	386.5	1	2	0	0	0	0	0	0	0	4	0	0	37.1	.	72	117	58	77.6667	77.3	32	97	0	．	0	.
65	M	698	2.84386	2.86	35.5	12.7	68	.	1	1.58	1	1	0	240	0	0	．	.	43	1	131.167	3	4	1	1	1	0	1	0	1	4	0	1	38.1	36.7	96	126	81	96	78.7	21.6	94.9	0	OTHE	0	.
75	M	675	2.8293	19.7	35.5	15.1	93.1	.	0	1.52	1	0.6	0	147	1	0	15	0	.	1	310	1	3	0	1	0	0	1	0	1	4	0	0	38.2	36.1	107	135	66	89	74.4	24.9	92	0	KIZU	1	1
84	M	563	2.75051	13.84	35.4	22.8	84.7	.	0	1.48	1	1	0	275	0	0	15	0	.	0	.	.	1	.	1	.	0	1	0	0	4	0	0	38	37	68	97	60	72.3333	.	.	98	0	FUME	0	.
51	F	2185	3.33945	19.11	35.4	13.7	87.7	.	1	1.28	1	0.8	0	36	3	1	3	4	29	1	174.286	3	12	1	1	1	1	1	0	0	4	0	1	37.9	35.9	88	90	48	62	122	30.2	100	0	IE	0	.
84	M	1210	3.08279	5.71	35.4	9.8	88.1	.	0	1.48	1	1.5	1	174	0	0	15	0	.	0	.	.	2	0	1	0	0	1	0	1	4	0	0	38.6	.	117	137	68	91	.	.	95	0	BILE	.	.
80	M	611	2.78604	1.52	35.1	6.8	64.9	.	0	1.51	1	0.4	0	231	0	0	15	0	.	0	.	.	1	.	1	.	0	0	0	1	4	0	0	37.3	36.6	56	100	56	70.6667	.	.	96	0	OTHE	.	.
76	M	1068	3.02857	28.98	34.4	2.5	33	30	1	1.56	1	1	0	91	2	2	.	.	26	1	56.5	4	9	1	1	1	1	1	1	0	4	0	1	38.8	.	105	73	35	47.6667	56.5	35.3	97	0	PNEU	0	.
88	M	1023	3.00988	10.59	33.7	15	92.8	.	0	1.53	1	1.1	0	108	1	0	．	.	26	0	.	.	2	1	1	1	0	1	0	0	4	0	0	38.2	.	78	106	52	70	.	.	95	1	UTI	1	0
79	M	1503	3.17696	6.31	33.6	7.5	69.1	.	0	1.58	1	0.5	0	301	0	1	15	0	.	0	.	.	2	.	1	.	0	0	1	0	4	0	0	36.8	36.2	69	89	59	69	.	.	.	0	OTHE	0	.
68	F	944	2.97497	16.25	32.9	11.1	95.8	.	0	1.27	1	0.5	0	179	0	0	15	0	.	0	.	.	1	0	1	0	0	1	0	1	4	0	0	40.3	.	101	169	94	119	.	.	96	0	UTI	0	.
87	F	1109	3.04493	11.19	32.9	12.8	94	6	0	1.19	0	.	.	136	1	0	4	4	32	1	48.5	4	9	1	1	1	0	1	1	0	4	0	0	38.4	37.9	112	117	72	87	48.5	27.4	82	0	BILE	.	.
71	M	520	2.716	0.44	32.6	16.1	87.8	.	0	1.67	1	0.5	0	213	0	0	．	.	30	0	.	.	1	1	1	1	0	1	0	0	4	0	0	39.8	.	115	173	87	115.667	.	.	98	1	PNEU	0	.
80	M	1133	3.05423	8.92	32.5	1.8	73.7	.	0	1.62	1	0.6	0	239	0	0	15	0	.	0	.	.	1	0	1	0	0	1	1	0	4	0	0	38.8	.	93	117	60	79	.	.	98	1	FN	0	.
28	F	3685	3.56644	0.05	32.1	16.1	71.6	.	1	1.64	1	0.9	0	187	0	3	．	.	40	1	90.1	4	8	1	1	1	1	0	0	0	4	0	1	39	.	142	172	77	108.667	90.1	47.8	95	0	FUME	0	.
80	M	2742	3.43807	28.66	31.5	11.4	79.2	.	0	1.67	1	0.9	0	216	0	0	15	0	.	1	166.667	3	4	0	1	0	0	0	0	1	4	0	0	37.5	36.1	101	162	77	105.333	100	33.2	98	0	PNEU	0	.
64	M	599	2.77743	23.34	31.3	17.1	71	12	1	1.78	1	0.5	0	116	1	0	15	0	.	0	436.5	0	2	0	1	1	0	1	0	0	4	0	0	38.8	.	51	145	71	95.6667	87.3	32.7	96	0	PNEU	0	.
84	M	470	2.6721	0.89	31.2	14.3	87.2	.	0	1.66	1	1	0	167	0	0	15	0	.	0	.	.	1	0	0	0	0	0	0	1	4	0	0	36.3	.	57	146	62	90	.	.	98	1	．	.	.
83	F	553	2.74273	11.13	31.1	11.4	87	2	0	1.27	1	0.5	0	279	0	0	15	0	.	0	.	.	1	0	1	0	0	1	0	0	4	0	0	39	.	100	139	77	97.6667	.	.	98	0	CELL	0	.
58	M	1699	3.23019	23.72	31	10.4	88.1	.	1	1.84	1	1.3	1	230	0	0	15	0	16	0	.	.	2	0	1	1	1	0	0	0	4	0	0	37.9	.	107	132	67	88.6667	.	.	99	0	CELL	1	1
83	M	5402	3.73255	4.15	30.9	7	90.9	.	1	1.68	1	9.9	3	46	3	2	5	4	28	1	348	1	14	.	1	1	1	1	1	0	4	0	1	35.5	.	69	101	59	73	174	41.8	100	0	KIZU	0	.
82	M	517	2.71349	10.93	30.6	14.2	77	2	0	1.7	1	1.9	1	140	1	0	15	0	16	0	.	.	3	0	1	0	0	0	0	0	4	0	0	37.5	.	83	108	53	71.3333	.	.	.	0	PNEU	.	.
68	M	644	2.80889	6.66	30.2	6.8	74.2	.	0	1.81	1	0.3	0	277	0	0	15	0	.	0	.	.	1	0	1	0	0	0	1	1	4	0	0	37.3	36.7	92	116	73	87.3333	.	.	95	1	PNEU	.	.
84	M	1255	3.09864	5.92	30.1	12.7	85.3	.	1	1.72	1	2.7	2	110	1	0	15	0	16	0	408.5	0	4	0	1	1	0	1	0	0	4	0	0	36.9	.	137	96	63	74	81.7	20.9	99	0	FUME	0	.
65	M	786	2.89542	11.76	30	16.2	84.1	.	1	1.84	1	2.8	2	126	1	0	14	1	.	0	.	.	5	.	1	1	0	0	0	0	4	0	0	38.6	37	70	123	57	79	.	.	100	0	PNEU	1	1
67	F	5775	3.76155	40	29.9	10.1	69.4	.	1	1.39	1	2.3	2	258	0	0	．	.	35	1	41.7	4	7	1	1	1	1	1	0	1	5	1	1	39	37.2	147	163	83	109.667	41.7	37	68	0	VIRU	0	.
76	F	843	2.92583	10.67	29.6	9.1	83.5	.	0	1.36	1	1.1	0	55	2	0	15	0	30	1	.	.	3	0	1	0	1	1	0	0	5	1	0	39.3	37.3	100	117	62	80.3333	.	.	96	0	FUME	1	1
78	M	5285	3.72304	7.9	29.4	13.7	122.5	.	0	1.79	1	.	.	189	0	0	15	0	.	0	372.5	1	2	0	1	0	0	1	0	1	5	1	0	38.2	37.7	113	103	58	73	74.5	34.1	98	0	BILE	0	.
91	M	698	2.84386	13.48	29.2	16.5	85.7	.	0	1.73	1	0.2	0	191	0	0	15	0	.	0	373	1	2	0	1	0	0	1	0	0	5	1	0	37.8	.	62	126	57	80	74.6	30.9	97	1	UTI	1	1
46	F	2321	3.36568	2.96	29	1.3	33	5	0	1.58	1	16.8	4	132	1	0	15	0	.	0	.	.	6	0	1	0	0	0	0	0	5	1	0	37.8	37.4	92	102	61	74.6667	.	.	99	0	FUME	.	.
83	M	906	2.95713	12.88	28.7	8.5	69	0	0	1.8	1	0.6	0	272	0	0	15	0	.	0	.	.	1	0	1	0	0	0	0	0	5	1	0	36.6	.	96	142	61	88	.	.	.	0	FUME	0	.
74	M	611	2.78604	2.65	28.6	4.6	71	4	0	1.86	1	0.9	0	153	0	0	15	0	.	0	.	.	1	0	1	0	0	0	0	1	5	1	0	36.4	.	78	139	72	94.3333	.	.	.	0	VIRU	.	.
65	M	790	2.89763	27.74	28.5	6.1	91.2	.	1	1.93	1	0.5	0	143	1	0	15	0	30	1	229.375	2	4	0	1	1	0	1	0	1	5	1	0	36.6	35.7	120	126	60	82	73.4	38	93	1	OTHE	0	.
90	F	467	2.66932	4.5	28.4	9.2	72.3	.	0	1.35	1	0.4	0	261	0	0	15	0	.	0	.	.	1	0	1	0	0	0	1	0	5	1	0	36.9	.	90	164	78	106.667	.	.	98	0	PNEU	0	.
88	M	1849	3.26694	3.39	28.4	4.1	82.8	.	0	1.79	1	2.6	2	126	1	0	．	.	.	0	.	.	4	.	1	.	0	0	1	0	5	1	0	37.6	37	95	108	77	87.3333	.	.	95	0	PNEU	.	.
88	F	523	2.7185	10.27	28.1	9.5	76	.	0	1.37	1	0.8	0	259	0	0	15	0	.	0	.	.	1	0	1	0	0	0	0	0	5	1	0	38.5	36.4	95	122	67	85.3333	.	.	.	0	．	0	.
83	M	510	2.70757	.	27.7	7.3	69.9	.	0	1.86	1	0.6	0	136	1	0	15	0	.	0	.	.	2	0	0	0	0	0	0	1	5	1	0	37	36.3	70	106	57	73.3333	.	.	98	0	．	0	.
83	M	3683	3.5662	15.67	27.5	10.8	85.4	.	0	1.87	1	1.4	1	236	0	0	15	0	.	0	.	.	2	0	1	0	0	0	0	0	5	1	0	36.8	.	80	116	70	85.3333	.	.	97	0	BILE	.	.
39	M	3355	3.52569	15.09	27	24.2	92.1	.	0	2.32	2	1.9	1	317	0	0	15	0	.	0	381	1	4	0	1	0	0	1	0	0	5	1	0	37.2	36.6	120	146	100	115.333	76.2	25.4	97.3	0	OTHE	0	.
79	F	1244	3.09482	23.81	27	13.2	89.8	.	0	1.46	1	2.2	2	52	2	0	15	0	.	0	.	.	5	0	1	0	1	1	0	1	5	1	0	37.2	36.6	98	118	62	80.6667	.	.	98	0	UTI	1	0
80	M	671	2.82672	8.68	26.9	6.6	74.6	.	0	1.93	1	0.5	0	93	2	0	15	0	.	1	197.812	3	6	0	1	0	0	1	0	0	5	1	0	38.2	.	80	142	51	81.3333	63.3	31.5	94.5	0	PNEU	0	.
87	M	668	2.82478	2.8	26.2	9	72	.	0	1.93	1	0.3	0	580	0	0	15	0	.	0	.	.	1	0	1	0	0	0	0	1	5	1	0	36.5	.	103	110	58	75.3333	.	.	92	0	PNEU	.	.
72	F	1117	3.04805	1.27	26	7	84.7	.	0	1.55	1	0.5	0	151	0	0	15	0	.	0	.	.	1	0	1	0	0	0	1	0	5	1	0	37.8	37	80	105	67	79.6667	.	.	.	0	CELL	0	.
64	M	2385	3.37749	0.2	25.6	7.6	70.1	.	0	2.14	2	1.1	0	204	0	0	15	0	.	1	.	.	2	0	0	0	0	0	1	0	5	1	0	36.3	.	70	149	101	117	.	.	100	0	．	.	.
73	F	1147	3.05956	16.04	25.5	8.3	84	.	0	1.57	1	0.5	0	134	1	0	15	0	.	1	.	.	2	0	1	0	1	1	1	0	5	1	0	39	.	110	121	66	84.3333	.	.	96	0	PNEU	.	.
72	M	1985	3.29776	19.97	25.1	16.5	77.9	.	0	2.11	2	0.5	0	112	1	0	．	.	.	0	354	1	4	.	0	0	0	0	1	1	5	1	0	36.8	36.3	88	133	87	102.333	70.8	42.1	96	0	．	.	.
79	M	15765	4.19769	17.26	25	9.8	89	4	0	2.07	2	4	2	177	0	0	15	0	.	0	.	.	4	0	0	0	0	0	1	0	5	1	0	36.4	.	78	105	61	75.6667	.	.	97	1	．	.	.
68	M	1474	3.1685	12.84	24.6	27.7	94.2	.	0	2.18	2	0.3	0	302	0	0	15	0	15	0	.	.	2	0	1	0	0	1	0	0	5	1	1	37.2	36.8	100	93	67	75.6667	.	.	98	0	PNEU	0	.
73	M	2604	3.41564	0.45	24.4	6.6	76.6	.	0	2.16	2	1.8	1	71	2	0	．	.	18	0	.	.	5	0	0	0	0	0	1	0	5	1	0	36.2	.	105	122	63	82.6667	.	.	96	0	．	.	.
85	F	599	2.77743	4.64	24.3	6.2	67.5	.	0	1.58	1	.	.	256	0	0	15	0	.	1	286.667	2	3	0	0	0	0	0	0	1	5	1	0	36.9	36.2	89	142	98	112.667	68.8	28.8	98	0	．	.	.
70	M	764	2.88309	3.7	24.1	17.7	91.7	.	0	2.21	2	0.5	0	116	1	0	15	0	.	0	.	.	3	0	1	0	0	0	0	1	5	1	0	37.8	37.4	88	105	56	72.3333	.	.	93	0	PNEU	.	.
91	M	469	2.67117	0.28	24	15.4	92.4	.	0	2.07	2	0.7	0	322	0	0	15	0	16	0	450	0	2	0	0	0	0	0	0	0	5	1	0	36.4	.	80	133	57	82.3333	90	34.9	96.4	0	．	.	.
80	M	814	2.91062	7.5	23.6	21.5	96.5	.	0	2.17	2	0.4	0	263	0	0	15	0	.	1	219.783	2	4	0	1	0	0	1	0	0	5	1	0	37.1	36.2	93	110	50	70	101.1	31.3	96	1	PNEU	0	.
92	M	761	2.88138	12.42	23.5	16.4	80.6	.	0	2.1	2	1.1	0	152	0	0	15	0	20	1	289.643	2	4	0	1	0	0	1	0	1	5	1	0	39.4	.	86	126	55	78.6667	81.1	28.1	94	0	PNEU	.	.
91	F	479	2.68034	18.66	22.7	6.1	72.4	.	0	1.65	1	0.3	0	284	0	0	15	0	.	0	.	.	1	0	1	0	0	0	0	0	5	1	0	38.3	36.6	71	152	57	88.6667	.	.	96	0	PNEU	.	.
81	M	1027	3.01157	15.03	22.4	8.4	82.6	.	1	2.27	2	0.3	0	101	1	0	15	0	23	0	235.5	2	5	0	1	1	0	0	0	0	5	1	0	38.3	36	50	188	69	108.667	47.1	37.8	97	0	VIRU	0	.
62	M	1250	3.09691	8.24	22.1	11.1	74	0	0	2.47	2	0.7	0	435	0	0	15	0	.	0	.	.	2	0	1	0	0	0	0	1	5	1	0	37.2	36.4	122	113	59	77	.	.	100	0	FUME	.	.
73	F	1284	3.10857	15.27	21.7	9.9	81	6	0	1.82	1	0.8	0	204	0	0	15	0	.	0	.	.	1	0	1	0	0	0	0	0	5	1	0	36.8	36.6	71	151	65	93.6667	.	.	97	0	PNEU	0	.
71	M	876	2.9425	3.84	21.5	9.9	85	.	0	2.44	2	2.5	2	107	1	0	．	.	.	0	.	.	5	1	1	1	0	0	1	0	5	1	0	36.8	.	119	87	68	74.3333	.	.	97	0	PNEU	0	.
85	F	691	2.83948	1.06	21.2	6.1	64.8	.	0	1.79	1	0.7	0	215	0	0	15	0	.	0	.	.	1	0	0	0	0	0	0	1	5	1	0	36.9	36.2	82	134	83	100	.	.	98	0	．	.	.
79	M	2336	3.36847	11.39	21.2	7.9	66.4	.	0	2.4	2	0.7	0	165	0	0	．	.	.	1	279.583	2	4	.	1	.	0	1	0	0	5	1	0	39.1	36.8	102	105	54	71	67.1	33.7	95	0	ARTH	0	.
91	F	977	2.98989	26.32	20.8	20.2	92.5	.	0	1.79	1	0.3	0	127	1	0	．	.	20	0	344	1	3	0	1	0	0	0	0	0	5	1	0	37.2	35.7	77	104	64	77.3333	68.8	32.1	95	0	UTI	0	.
85	F	1036	3.01536	9.94	20.6	16	84	1	1	1.84	1	0.8	0	181	0	2	15	0	27	1	235.5	2	5	0	1	1	1	1	0	0	5	1	1	38.6	37.9	96	114	55	74.6667	94.2	31.1	99	0	UTI	1	0
71	M	5792	3.76283	9.85	19.9	24.1	83.5	.	1	2.62	2	1.4	1	207	0	4	13	1	13	1	.	.	8	1	1	1	1	1	1	0	5	1	1	37.1	36.6	97	70	42	51.3333	.	.	97	0	PNEU	0	.
78	F	1005	3.00217	37.26	19.9	17.5	90.2	.	0	1.94	1	0.4	0	258	0	0	15	0	.	0	.	.	1	0	1	0	0	1	0	1	5	1	0	38.2	.	115	175	103	127	.	.	95	1	PNEU	0	.
77	F	2288	3.35946	29.02	19.8	12	60	25	1	1.95	1	0.6	0	140	1	0	．	.	.	1	224.7	2	4	.	1	1	1	1	0	1	5	1	1	38.4	36	128	146	96	112.667	224.7	140.9	98	0	PNEU	0	.
78	M	1151	3.06108	24.88	19.8	23	94.2	.	0	2.57	2	0.5	0	121	1	0	15	0	.	0	406.5	0	3	0	1	0	0	1	0	1	5	1	0	37.2	37.1	62	164	68	100	81.3	30.3	93	0	PNEU	0	.
68	F	873	2.94101	43.08	19.8	5.8	54	37	0	2.02	2	0.5	0	569	0	0	15	0	.	0	501.5	0	2	0	1	0	0	0	1	1	5	1	0	36.6	36.4	98	104	59	74	100.3	25.7	99.3	1	CHOU	0	.
88	M	1009	3.00389	4.21	19.7	6.6	72.3	.	1	2.5	2	0.5	0	171	0	0	．	.	20	1	.	.	2	0	1	1	0	0	0	0	5	1	0	37.2	36.8	86	122	86	98	.	.	100	0	PNEU	0	.
84	M	1743	3.2413	8.12	19.7	5.5	73.3	.	1	2.53	2	2	2	183	0	1	．	.	.	1	142.25	3	8	1	1	1	1	1	0	0	5	1	0	38	.	190	81	58	65.6667	56.9	25.4	95	0	CHOU	0	.
70	F	1407	3.14829	3.15	19.4	5.7	78.3	.	0	2.04	2	3.4	2	59	2	0	15	0	.	0	.	.	6	0	1	0	0	0	0	0	5	1	0	38.5	37.9	85	160	60	93.3333	.	.	97	1	BILE	0	.
80	M	685	2.83569	21.9	19.4	34.7	94	.	0	2.6	2	0.7	0	114	1	0	15	0	.	0	341	1	4	0	1	0	0	0	0	0	5	1	0	36.9	36.6	.	104	68	80	68.2	34.8	94	0	VIRU	0	.
71	M	887	2.94792	37.92	19.3	8.1	86.6	.	0	2.7	2	0.6	0	141	1	0	15	0	.	0	337	1	4	0	1	0	0	0	0	0	5	1	0	36.1	35.6	70	124	81	95.3333	67.4	43	94.8	0	UTI	.	.
83	M	3236	3.51001	6.92	18.9	24.2	90.2	.	0	2.63	2	0.2	0	218	0	1	10	2	30	1	473.571	0	5	1	1	1	0	0	1	0	5	1	0	36.2	.	103	86	58	67.3333	132.6	14	97.8	0	CHOU	.	.
67	M	1109	3.04493	19.11	18.9	11.6	90.9	.	1	2.79	2	0.7	0	124	1	0	15	0	25	0	382.5	1	4	0	0	0	0	0	1	0	5	1	0	36.3	35.3	98	142	110	120.667	76.5	33.6	97	0	．	1	1
94	M	1961	3.29248	5.12	18.8	7.9	78.5	.	1	2.56	2	1.1	0	127	1	1	6	3	32	1	148.3	3	10	1	1	1	1	1	1	0	5	1	0	37	.	109	66	35	45.3333	148.3	22.7	100	0	UTI	0	.
66	M	1928	3.28511	26.24	18.8	9.1	57	15	0	2.82	2	0.7	0	59	2	1	15	0	.	0	.	.	5	.	1	.	0	0	1	0	5	1	0	37.7	36.4	93	72	48	56	.	.	96	0	PNEU	0	.
84	F	927	2.96708	15.59	18.3	3.9	67.9	.	0	2.05	2	0.6	0	116	1	0	15	0	.	0	.	.	3	0	1	0	0	0	0	1	5	1	0	36.4	.	100	156	90	112	.	.	98	0	CHOU	0	.
78	M	602	2.7796	1.6	18.2	4.8	85.8	.	0	2.77	2	0.4	0	252	0	0	15	0	.	0	.	.	2	0	1	0	0	0	0	1	5	1	0	36.9	37.5	80	101	61	74.3333	.	.	96	0	FUME	1	1
75	M	762	2.88195	8.14	17.9	67.2	48	.	0	2.85	2	0.6	0	120	1	0	15	0	16	0	.	.	3	0	1	0	1	1	1	0	5	1	0	38.2	.	92	107	63	77.6667	.	.	97	0	UTI	0	.
47	F	20000	4.30103	16.78	17.7	13.8	92.7	.	0	2.46	2	2.8	2	61	2	0	15	0	33	0	.	.	6	1	1	1	1	1	1	0	5	1	0	37.5	36.2	110	93	65	74.3333	.	.	97	0	OTHE	1	2
71	M	1904	3.27967	10.93	17.7	5.2	32	36	1	2.91	2	0.8	0	107	1	4	4	4	23	1	170	3	14	0	1	1	1	1	0	0	5	1	1	37.9	36.6	103	104	60	74.6667	85	28	99	0	CHOU	0	.
87	M	1699	3.23019	17.14	17	9.1	87.6	.	0	2.87	2	0.4	0	183	0	0	．	.	.	0	404.5	0	2	.	1	.	0	0	0	0	5	1	0	36.6	.	72	141	67	91.6667	80.9	26.9	96	0	UTI	0	.
83	M	755	2.87795	3.45	16.8	10.4	75.6	.	0	2.93	2	1.1	0	90	2	1	15	0	25	0	236	2	7	0	0	0	0	0	0	1	5	1	0	36.6	35.7	80	106	46	66	47.2	31.7	99	1	．	.	.
74	M	7184	3.85637	30.64	16.7	13.1	87.9	.	0	3.04	2	1.2	1	154	0	0	.	.	.	0	.	.	3	.	1	.	1	1	0	0	5	1	0	38.8	37.1	102	109	75	86.3333	.	.	96	0	OTHE	1	1
90	M	1085	3.03543	1.94	16.3	5.8	56.8	.	0	2.96	2	0.6	0	98	2	0	15	0	.	0	392.5	1	5	0	1	0	0	0	0	1	5	1	0	36.9	36.3	72	136	58	84	78.5	36.4	96	0	FUME	1	1
90	F	1206	3.08135	19.68	16.2	14.7	91.4	.	1	2.25	2	0.4	0	120	1	0	15	0	24	1	350.417	1	4	0	1	1	0	1	0	0	5	1	0	39.3	36.6	68	132	73	92.6667	84.1	26.8	98	0	UTI	1	0
85	M	2105	3.32325	5.03	16.1	7.2	69.8	.	1	3.04	2	0.6	0	195	0	0	．	.	18	0	816	0	2	0	1	1	0	1	1	1	5	1	0	38.7	.	110	131	86	101	163.2	28.4	97	0	UTI	1	0
94	F	1285	3.1089	11.98	16	13.3	82.6	.	0	2.26	2	0.2	0	234	0	0	15	0	22	1	342.5	1	3	0	1	0	0	0	0	1	5	1	0	37.8	37.4	73	132	60	84	95.9	29.6	98	0	VIRU	0	.
84	F	654	2.81558	11.88	15.9	7.2	87.1	.	1	2.34	2	0.4	0	113	1	1	．	.	24	0	422	0	4	1	1	1	1	0	0	0	5	1	0	37.3	.	87	94	52	66	84.4	24.8	95.2	0	UTI	0	.
73	F	4601	3.66285	30.07	15.4	4.4	89	7	0	2.5	2	0.7	0	61	2	0	．	.	.	0	.	.	4	.	1	.	1	0	1	1	5	1	0	37.6	.	90	101	65	77	.	.	97	1	FN	1	0
68	F	471	2.67302	21.48	15.3	13.7	75.5	.	0	2.56	2	0.6	0	249	0	0	15	0	.	0	.	.	2	0	1	0	0	1	0	1	5	1	0	38	36.6	85	104	79	87.3333	.	.	99	1	UTI	0	.
91	M	2158	3.33405	14.91	15.1	17	93.9	.	0	3.15	2	1	0	93	2	0	．	.	.	0	.	.	4	1	1	1	1	0	0	0	5	1	1	37.3	36.5	62	98	65	76	.	.	96	0	PNEU	0	.
53	M	13548	4.13188	13.54	14.9	22.8	90.1	.	1	3.68	3	5	2	90	2	4	．	.	23	1	181.429	3	14	1	1	1	0	1	0	0	6	1	1	36.6	36	87	83	54	63.6667	127	34	100	0	OTHE	0	.
78	M	5717	3.75717	9.19	14.7	10.3	46	44	0	3.38	2	4.5	2	85	2	2	15	0	28	1	.	.	8	1	1	1	1	1	0	0	6	1	1	36.8	.	93	65	38	47	.	.	95	0	BILE	.	.
84	F	1828	3.26198	29.15	14.6	10.3	95.6	.	1	2.52	2	0.6	0	53	2	4	7	3	15	1	198.571	3	14	0	1	1	1	0	1	0	6	1	1	36.8	36.4	91	128	55	79.3333	139	32.1	100	0	CHOU	1	0
83	M	1344	3.1284	25.88	13.8	15.9	77	11	0	3.51	3	1.1	0	85	2	1	．	.	21	0	403.5	0	6	1	1	1	1	1	0	0	6	1	0	39.7	36.6	93	89	50	63	80.7	30.7	95.4	0	FUME	1	1
53	M	2127	3.32777	7.04	13.7	21.6	62.3	.	0	3.99	3	0.3	0	143	1	0	．	.	.	1	229.4	2	6	.	0	0	0	0	0	0	6	1	0	37.5	36.7	166	147	95	112.333	114.7	7.2	82	0	．	.	.
85	M	1977	3.29601	40.25	13.7	4.2	89	.	1	3.51	3	0.7	0	38	3	4	5	4	25	1	246.25	2	16	1	1	1	1	1	0	0	6	1	1	38.3	36.5	123	106	52	70	98.5	70	93	1	CHOU	1	1
95	F	441	2.64444	0.29	13.1	19.9	88	.	1	2.69	2	0.8	0	80	2	0	9	3	20	1	421.667	0	7	1	0	0	0	0	1	0	6	1	0	36.5	.	91	97	63	74.3333	253	33.8	99	0	．	.	.
74	M	776	2.88986	2.7	12.7	5.2	81	.	0	3.9	3	0.4	0	112	1	0	15	0	.	1	242.188	2	6	0	1	0	0	1	1	1	6	1	0	38.8	37.3	75	144	61	88.6667	77.5	30.7	96.7	0	PNEU	.	.
78	M	1205	3.08099	10.96	12.6	12.2	77.4	.	0	3.87	3	0.6	0	368	0	0	15	0	.	1	.	.	3	0	1	0	0	0	1	0	6	1	0	37.5	36.7	82	147	77	100.333	.	.	97	0	PNEU	.	.
36	M	1102	3.04218	21.28	12.4	13.3	84.2	.	1	4.83	3	.	.	203	0	0	．	.	26	0	.	.	3	1	0	0	0	0	0	0	6	1	0	37.9	37	87	119	58	78.3333	.	.	97	0	．	0	.
95	F	515	2.71181	8.39	11.9	15.4	85	.	0	2.95	2	0.7	0	124	1	0	15	0	16	1	158.889	3	6	0	1	0	0	0	0	0	6	1	0	36.9	36.8	60	150	64	92.6667	57.2	47.6	92	0	PNEU	.	.
75	M	1359	3.13322	5.76	11.8	7.7	72.3	.	0	4.16	3	0.2	0	288	0	0	15	0	.	0	.	.	3	0	0	0	0	0	0	1	6	1	0	36.9	.	82	134	70	91.3333	.	.	98	0	．	.	.
61	M	2442	3.38775	16.45	11.6	8	87.9	.	0	4.45	3	0.6	0	150	0	0	．	.	.	1	97.75	4	7	.	1	.	0	1	0	0	6	1	0	40	37.3	83	139	61	87	78.2	17.2	94	0	PNEU	0	.
76	F	1599	3.20385	11.75	11.5	14.5	84	2	0	3.23	2	0.5	0	266	0	0	15	0	.	0	.	.	2	0	0	0	0	0	0	1	6	1	0	36.6	35.8	104	165	91	115.667	.	.	98	0	．	0	.
79	M	7991	3.9026	23.38	11.1	11.8	90	.	1	4.36	3	1.9	1	52	2	3	5	4	24	1	315	1	14	1	1	1	1	0	1	0	6	1	1	37.2	.	89	80	50	60	126	31.1	99	0	PNEU	1	2
89	F	3386	3.52969	0.57	10.8	7.7	64.3	.	0	3.27	2	0.6	0	104	1	0	．	.	.	0	325.5	1	4	.	0	0	0	0	1	0	6	1	0	37.5	36.9	119	120	45	70	65.1	54.6	95	0	．	0	.
84	M	1872	3.27231	12.49	10.7	26.6	93.1	.	0	4.42	3	1	0	265	0	0	15	0	.	0	444.5	0	3	0	1	0	0	1	1	0	6	1	0	36.7	36.2	60	124	73	90	88.9	25.4	98	1	CHOU	.	.
67	M	3683	3.5662	4.98	10.6	9.2	75.3	.	0	4.74	3	0.7	0	225	0	0	15	0	.	0	490	0	3	0	0	0	0	0	0	1	6	1	0	36.7	.	89	122	83	96	98	29.3	98	0	．	.	.
82	M	3091	3.4901	29.5	10.4	21.5	89	12	1	4.57	3	0.4	0	259	0	3	15	0	26	1	233.125	2	8	1	1	1	1	1	0	0	6	1	1	39	.	78	65	22	36.3333	74.6	22.3	97.1	0	UTI	0	.
79	F	1179	3.07151	10.08	10.4	16.6	89.6	.	0	3.5	3	0.4	0	348	0	0	15	0	.	0	351.5	1	4	0	0	0	0	0	0	0	6	1	0	36.8	.	86	131	68	89	70.3	30.8	95	0	．	0	.
85	M	1093	3.03862	18.44	10.1	14.7	91.9	.	1	4.65	3	0.8	0	57	2	0	12	2	17	1	382.5	1	8	0	0	0	0	0	0	0	6	1	0	37.5	37	70	154	54	87.3333	153	31.6	100	0	．	0	.
86	M	2783	3.44451	18.6	9.9	6.8	79.4	.	0	4.72	3	0.6	0	260	0	0	15	0	20	1	.	.	3	0	1	0	0	0	0	1	6	1	0	36.5	.	69	146	78	100.667	.	.	98	0	PNEU	0	.
81	M	5354	3.72868	16.58	9.1	14.1	83.2	.	0	5.17	4	0.7	0	209	0	0	15	0	24	1	185.625	3	7	0	1	0	0	1	1	0	6	1	0	38.2	36.8	99	148	72	97.3333	59.4	35.8	93	0	PNEU	0	.
54	M	13761	4.13865	18.23	9.1	14.2	92.8	.	0	5.77	4	0.6	0	140	1	1	．	.	.	0	.	.	6	1	1	1	0	1	0	0	6	1	1	37.4	36.4	109	89	59	69	.	.	97	0	OTHE	0	.
80	F	4057	3.60821	2.78	8.9	13.8	91.3	.	1	4.02	3	0.5	0	120	1	0	4	4	21	1	.	.	8	1	1	1	0	1	0	0	6	1	1	37	36.8	95	83	69	73.6667	.	.	100	0	PNEU	0	.
72	M	1508	3.1784	22.81	8.8	26.9	93.8	.	0	5.49	4	0.4	0	413	0	0	15	0	24	0	442	0	4	0	1	0	0	1	0	1	6	1	0	36.9	36.7	98	173	88	116.333	88.4	27.6	98	0	UTI	1	1
49	M	1665	3.22141	13.04	8.7	11.8	76.4	.	1	6.13	4	1	0	186	0	0	15	0	21	1	241	2	6	0	1	1	0	1	0	0	6	1	0	38.2	36.7	96	137	88	104.333	96.4	45.1	98	0	PNEU	0	.
76	M	3408	3.5325	7.36	8.7	5.8	50	15	0	5.49	4	0.8	0	28	3	0	15	0	.	0	.	.	7	0	0	0	0	0	1	0	6	1	0	37	36.3	96	130	67	88	.	.	96	0	．	0	.
83	M	727	2.86153	1.59	8.4	10.2	.	.	1	5.56	4	0.1	0	200	0	0	．	.	.	1	.	.	4	.	0	0	0	0	1	0	6	1	0	36.6	.	62	160	78	105.333	.	.	98	0	．	.	.
64	F	1889	3.27623	0.77	8.1	6.2	75	.	0	4.63	3	0.2	0	171	0	0	15	0	.	0	.	.	3	0	1	0	0	0	0	1	6	1	0	36.1	.	88	171	87	115	.	.	99	0	UTI	0	.
54	M	838	2.92324	1.59	7.8	9.2	75.2	.	1	6.61	4	0.3	0	182	0	0	15	0	20	1	58.4	4	8	0	0	0	0	0	0	0	6	1	0	38.6	36	98	211	120	150.333	58.4	44.7	82	0	．	.	.
92	M	2445	3.38828	8.01	7.5	10.1	80.4	.	0	5.94	4	.	.	40	3	0	．	.	.	1	.	.	7	.	1	.	0	0	1	0	6	1	0	37.2	36.6	81	116	66	82.6667	.	.	94	0	PNEU	0	.
81	F	1324	3.12189	29.61	7.2	18.1	92.9	.	0	4.85	3	0.3	0	167	0	4	．	.	24	1	212.9	2	9	1	1	1	1	1	1	0	6	1	0	41.2	.	125	74	41	52	212.9	25.3	99.3	0	UTI	1	0
85	M	1742	3.24105	9.57	7.2	8.4	85.6	.	0	6.37	4	0.5	0	93	2	0	15	0	20	1	.	.	6	0	0	0	0	0	0	0	6	1	0	37.3	36.7	84	150	74	99.3333	.	.	98	0	．	.	.
70	F	730	2.86332	19.82	7.2	19.3	92.5	.	0	5.05	4	0.6	0	136	1	0	15	0	16	0	.	.	5	0	1	0	0	0	0	0	6	1	0	37.8	36.5	71	191	96	127.667	.	32.8	97	0	CHOU	0	.
83	M	604	2.78104	17.95	7	18.9	91	4	1	6.52	4	0.4	0	300	0	0	．	.	.	0	525	0	4	.	1	1	0	1	0	1	6	1	0	37	36.5	104	169	126	140.333	105	24.4	100	0	PNEU	0	.
73	F	10822	4.03431	16.87	6.4	6.3	89	.	0	5.58	4	0.5	0	75	2	0	．	.	.	0	321.5	1	7	.	1	.	1	1	0	1	6	1	0	38.5	.	113	116	50	72	64.3	30.1	95.4	0	UTI	0	.
69	M	2209	3.3442	12.27	5.8	11.4	81.3	.	0	8.19	4	0.1	0	110	1	0	15	0	.	0	346.5	1	6	0	1	0	0	1	0	1	6	1	0	38.8	37.5	76	143	68	93	69.3	30.4	95.2	0	PNEU	0	.
89	F	3408	3.5325	9.91	5	14.8	86.1	.	0	6.58	4	0.4	0	255	0	0	15	0	.	1	.	.	4	0	1	0	0	0	0	0	6	1	0	37.2	36.8	77	164	85	111.333	.	.	91	0	PNEU	0	.
77	M	2694	3.4304	24.43	4.6	10.5	82.3	.	0	9.74	4	0.2	0	239	0	0	15	0	.	0	.	.	4	0	1	0	0	0	0	0	6	1	0	37.4	36.8	72	134	58	83.3333	.	.	96	0	PNEU	.	.
62	F	17868	4.25208	25.53	4.6	11.3	101.2	13	0	7.89	4	2.3	2	228	0	1	15	0	.	0	.	.	7	.	1	.	1	1	0	0	6	1	0	38.4	.	111	86	58	67.3333	.	.	92	0	FUME	0	.
58	M	3371	3.52776	11.32	4.1	8.1	78.6	.	0	11.76	4	0.6	0	147	1	0	15	0	.	0	332	1	6	0	1	0	0	0	0	0	6	1	0	38	35.7	88	102	67	78.6667	66.4	33.5	95	0	OTHE	1	1
70	F	7730	3.88818	3.8	4	4.7	96.6	.	0	8.61	4	2.8	2	121	1	0	15	0	.	0	.	.	7	0	1	0	0	1	0	0	6	1	0	38.6	36.4	107	125	59	81	.	.	97	0	BILE	1	3
69	M	4572	3.66011	8.3	3.9	8.9	84.9	.	0	11.78	4	0.2	0	271	0	0	15	0	.	0	.	.	4	0	0	0	0	0	0	0	6	1	0	36.7	36.3	78	142	72	95.3333	.	.	99	0	．	.	.
55	M	8203	3.91397	9.36	20	10	91.3	.	0	2.79	2	0.3	0	342	0	0	15	0	.	0	.	.	2	0	1	0	0	0	0	1	7	1	0	38.6	36.4	86	126	90	102	.	.	.	0	KIZU	1	1
80	M	1970	3.29447	3.57	18.9	9.1	96.6	.	0	2.66	2	.	.	26	3	0	．	.	.	1	.	.	5	.	1	.	0	0	1	0	7	1	0	36.8	.	90	117	68	84.3333	.	.	.	0	PNEU	.	.
83	M	3623	3.55907	8.07	17.2	9.2	89.9	.	0	2.88	2	0.8	0	65	2	1	15	0	.	1	103	3	8	.	1	.	0	0	1	1	7	1	0	37.9	37.1	61	98	41	60	61.8	30.2	94.1	0	PNEU	0	.
81	M	2577	3.41111	20.02	13.4	9.4	70.8	.	0	3.63	3	0.2	0	131	1	0	．	.	.	0	.	.	4	.	1	.	0	0	0	1	7	1	0	37.1	.	96	105	78	87	.	.	.	0	OTHE	0	.
76	F	5530	3.74273	21.53	10.7	5.9	77.6	.	1	3.44	2	0.8	0	50	2	0	10	2	.	1	227.25	2	8	.	1	1	1	1	0	1	7	1	0	39.1	.	122	116	81	92.6667	90.9	27.8	100	0	PNEU	1	1
59	M	16987	4.23012	9.99	10.6	6.9	70	2	0	4.89	3	0.3	0	386	0	0	15	0	.	0	.	.	3	0	0	0	0	0	0	0	7	1	0	36.6	.	86	117	59	78.3333	.	.	100	0	．	0	.
81	F	9728	3.98802	4.48	10.2	10.4	68	20	1	3.53	3	0.7	0	27	3	0	15	0	18	0	317.5	1	7	0	1	1	1	0	0	1	7	1	0	38.2	36.8	76	123	45	71	63.5	29.5	98	0	OTHE	1	1
71	F	20000	4.30103	34.71	10.1	19.5	82	16	0	3.71	3	1.3	1	141	1	0	．	.	18	0	262.5	2	7	0	1	0	1	1	1	0	7	1	0	37.1	36.2	92	106	52	70	52.5	35.2	96	0	PNEU	1	1
69	F	17231	4.23631	1.1	9.8	4	95.4	.	0	3.82	3	0.7	0	44	3	1	15	0	23	0	.	.	7	1	1	1	1	1	0	1	7	1	0	40.6	36.5	104	67	48	54.3333	.	.	97	0	CHOU	1	0
66	F	2346	3.37033	0.72	8.7	2.4	73	2	0	4.32	3	0.7	0	31	3	0	．	.	.	0	.	.	6	.	1	.	0	1	1	0	7	1	0	38.8	37.2	157	166	128	140.667	.	.	98	0	VIRU	0	.
85	M	3702	3.56844	1.12	8.5	7.6	78.9	.	0	5.46	4	0.2	0	316	0	0	15	0	.	0	.	.	4	0	1	0	0	0	0	0	7	1	0	38.2	36.8	58	173	63	99.6667	.	.	96	0	OTHE	.	.
73	F	6418	3.8074	17.05	7.9	7.5	87.1	.	0	4.61	3	0.3	0	166	0	0	15	0	.	1	.	.	3	0	1	0	0	0	0	1	7	1	0	37.7	36.3	61	153	71	98.3333	.	.	98	0	VIRU	0	.
58	M	1248	3.09621	6.68	7.8	8.7	82	0	0	6.51	4	0.2	0	301	0	0	15	0	.	0	.	.	4	0	0	0	0	0	0	0	7	1	0	36.5	.	106	147	76	99.6667	.	.	.	0	．	0	.
69	M	2339	3.36903	2.32	7.3	12	84.9	.	0	6.62	4	0.6	0	261	0	1	15	0	23	0	.	.	5	0	0	0	0	0	0	0	7	1	0	36.2	.	76	80	40	53.3333	117.3	30	99.1	0	．	.	.
69	F	1642	3.21537	0.1	6.9	5.9	66.4	.	0	5.27	4	0.4	0	163	0	0	15	0	.	0	.	.	4	0	0	0	0	0	0	0	7	1	0	37.2	.	72	169	88	115	.	.	96	0	．	.	.
73	F	6213	3.7933	13.17	6.8	2.4	17	33	0	5.27	4	0.6	0	111	1	2	．	.	20	1	149.75	3	10	1	1	1	1	1	1	0	7	1	1	38.5	36.2	79	99	38	58.3333	59.9	26.5	92.3	0	PNEU	1	1
80	F	2976	3.47363	22.58	6.2	15.7	92.1	.	1	5.62	4	0.5	0	92	2	4	．	.	24	0	328	1	11	1	1	1	1	1	1	0	7	1	1	36.6	36	135	86	57	66.6667	65.6	23.2	92.9	0	CHOU	0	.
70	F	13173	4.11968	1.19	6	10.5	93.3	.	1	6.01	4	1.7	1	61	2	0	15	0	.	0	252.5	2	9	0	1	1	1	1	0	0	7	1	0	39.9	.	70	126	45	72	50.5	19.1	91.4	0	CELL	1	1
81	F	2802	3.44747	0.05	5.8	8.6	76.1	.	0	5.95	4	0.5	0	197	0	0	15	0	.	0	450.5	0	4	0	1	0	0	0	0	1	7	1	0	36.2	.	64	130	82	98	90.1	33.5	98	0	BILE	0	.
74	F	7112	3.85199	.	5.3	22	88.8	.	1	6.61	4	.	.	136	1	0	．	.	.	1	657.5	0	5	.	1	1	1	0	0	0	7	1	1	36.6	36.1	94	119	82	94.3333	184.1	36.3	100	0	BILE	0	.
49	M	2134	3.32919	9.19	5.2	16.2	55	.	1	9.87	4	0.2	0	630	0	0	15	0	28	1	76.5	4	8	0	1	1	1	1	0	1	7	1	1	37.4	35.8	119	158	89	112	76.5	49.9	95	0	PNEU	0	.
77	M	5518	3.74178	9.4	5.2	10.4	90.5	.	1	8.8	4	0.5	0	218	0	2	．	.	15	1	250	2	8	0	0	0	0	0	0	1	7	1	1	37.4	36.3	71	102	57	72	125	35.3	98	0	．	.	.
65	M	6822	3.83391	7.63	5	8.6	67.7	.	0	9.42	4	0.3	0	353	0	0	15	0	.	0	.	.	4	0	0	0	0	0	0	0	7	1	0	36.2	35.8	56	138	91	106.667	.	.	98	0	．	.	.
73	M	1574	3.197	0.97	5	12.1	83.8	.	0	9.14	4	0.3	0	120	1	0	15	0	20	1	.	.	5	0	0	0	0	0	0	1	7	1	0	37.2	.	98	182	113	136	.	.	96	0	．	.	.
83	M	4709	3.67293	19.34	5	13.3	76.8	.	0	8.91	4	0.5	0	182	0	0	15	0	.	1	94.625	4	8	0	1	0	0	1	0	1	7	1	0	38.2	37.9	80	124	60	81.3333	75.7	33.5	96.1	0	FUME	0	.
82	F	2877	3.45894	23.86	4.9	7.1	83.1	.	0	6.9	4	0.4	0	162	0	0	．	.	24	1	248.167	2	6	1	1	1	0	1	0	0	7	1	0	40.9	38.4	110	195	88	123.667	148.9	37	98	0	UTI	1	0
63	M	4225	3.62583	12.36	4.8	10.5	61	1	0	9.96	4	0.3	0	175	0	0	15	0	.	0	.	.	4	0	1	0	0	0	0	0	7	1	0	37.2	36.9	91	136	82	100	.	.	97	0	PNEU	0	.
69	M	3132	3.49582	7.64	4.7	5.2	73.9	.	0	9.93	4	0.1	0	175	0	0	15	0	.	0	.	.	4	0	1	0	0	0	0	1	7	1	0	36.6	36.3	84	159	63	95	.	.	100	0	CELL	1	1
66	M	15960	4.20303	6.82	4.3	23.7	74	5	1	10.73	4	0.5	0	216	0	3	．	.	17	1	290	2	9	1	1	1	1	1	1	0	7	1	1	41.2	37.5	91	69	42	51	116	36	98	0	CHOU	0	.
70	M	2211	3.34459	1.28	4.1	14.5	64.1	.	1	11.16	4	0.2	0	216	0	0	15	0	.	1	54.4	4	8	0	0	0	0	0	0	0	7	1	1	36.8	.	116	229	118	155	54.4	56.2	87	0	．	.	.
69	M	6813	3.83334	14.16	4.1	10.6	83.2	.	0	11.27	4	0.3	0	179	0	1	15	0	.	0	.	.	5	.	1	.	0	0	0	1	7	1	0	37	36.9	61	100	45	63.3333	.	.	.	0	FUME	0	.
69	F	1659	3.21985	5.25	4	7.1	86.5	.	1	8.65	4	0.3	0	125	1	0	15	0	16	0	.	.	5	0	1	1	0	1	0	0	7	1	0	39.5	.	113	180	89	119.333	.	.	95	0	PNEU	1	1
